# Supplementary material for: The Arabidopsis WRR4A and WRR4B paralogous NLR proteins both confer recognition of multiple Albugo candida effectors
Source: New Phytol. 2022 Aug 7;237(2):532–47. doi: 10.1111/nph.18378 (PMC10087428; doi:10.1111/nph.18378)
Supplement: Supplementary file 2 — Notes S1 Sequence variation in all the recognised CCGs from different Albugo candida isolates. [file NPH-237-532-s002.txt]

New Phytologist Supporting Information 

Article title: The Arabidopsis WRR4A and WRR4B paralogous NLR proteins both confer recognition of multiple Albugo candida effectors 
Authors: Amey Redkar, Volkan Cevik, Kate Bailey, He Zhao, Dae Sung Kim, Zhou Zou, Oliver J. Furzer, Sebastian Fairhead, M. Hossein Borhan, Eric B. Holub and Jonathan D.G. Jones

Article acceptance date: 5 July 2022

Notes S1: Nucleotide sequences and sequence variation in all the recognized CCGs from different A. candida isolates.


>CCG28_AcNc2
ATGTATCTCTCACTTCTGAGTTGTCGGATCATGGTGCATCAACATTGGCTTCTATTCTCATTTCTATGGCTTCTAACTGCGGCCAACCAGCGAGGAATAATCACCGTAGAATTCAATCACAAAAGTGACCTAAGCCGGTGCCAGTCCTGCCTGGTAGATATTGCCGGACTGGAGCGTCTTTCGCTGACATCTATCTCCACGAACGACTTGTCCATCAAAATAGCAAAATTCCAAGCATCTGGTCAGGCTTGTTCTTTTATAAGCGCAGAGCTTGACTGTCGGCATGAAACTAAATGCGGCTCCGTCACAGTGACAATTCTTGAGCATGTGGAGTCCCTGGCATCTTCATCGAATCTACAAATTGCTGTAAATGAACAGCTGAAGCCGCTGTGCATTCTCACAAGTGTGCAAACGAGTTTTGACTGCGGCCTCTGTCTCAGAATGACGAGCAGCTCCGAAGGCATACAGAAATTAAAATTGATTACAATGGATACAAAGGAATATTATTTGCATGTGCTTCACACACATCAACGTAACATTTTTGAGCCTTGTTCATTATCGGGTGTATGCAGTGGAATTCAATACGAATTTGATGCTGAATATTGTGATCATCTTGTCAAAAAACTATTTGTGCCTCGTCCGTATTCGTCAGAGCATGTCATTTTTCCCAGTCCGGTTGACTATACGGGTCCCCAGGAGTTGGCTTCTGCGGTAAGAGCTATTCATTGGACTGTAGAATGGGAGCCACAATGCATCCAGTTTATCACAAGTCAAAAACCAAGAAGAAAATGCCTTGCTTGTATGTCTCATCTTTCATCTGGAATGGCATTACTGGTTGCTCTATCCAGCATCGAGTATGGCTATGAAGGATATCGTGAAGGAGACACACAATATTTATTTTTTGTGATAGTAGAGGTTGCTTTTGATTTTTACATTCAGTGTGACGAGACTTGCGGACGGATCACTTTTCACTCATTAGATTCGTGTATAGCCCTCGCTATAAAAACCAATAATGTTTCACCTTCCCAAGGCAAGATCTACTACAATATGGTACAAAGAGATCTCAAAAAGAAAGAAGCCGTCCAGGAAACAATGCTTATACCGCAAACTTCAAGTTGTATGTGGGTAGAGCATGAGCTGGGAGAGCGCGAGTGGTGTAAGGTTTGCTTGCAGCATCTATCTAAAATTGATGCGAAAATCCTTTCAAGCATTGATTTCTTGGTTTTATCGGAAGAATCCTTGCACACCATCTCTGGATGCATTTCTTTCGGATCTGAGCTGGGGATGAAACTTTGCAAAAAAGTGACTCCTATTCCGGACCAATTTTGTCACTCTTTCGACATGCTACCTTCCAGTCATGGATATAATATCGTGGCGCCCTCATTGCCAAAAATCAAACATTTAGTCAGTACAGGACGCCCGAAAACTCCCGACATTGATTGCTTTACTTGCTTGACCTCAACGTTGGATATTTTGATCACAGATTTGGTTCGATTTTGGATGGTAGGTTTTCCAGAAGAATCTACTTGTTACAGCACATGTGGAACTTTAAACATGGATGGTAGGCAAGTGTTGGATATCTCTATGATTCGAGTGATGTCTTCGAATACAATCGGGAGTAGGTTCAACGGATGCAGAGCTACTCGCTTCCGCACGAAATGGATTCCTGCTAGAGCGAGTATGGTTGAGTAG
>CCG28_Ac2V
ATGTATCTCTCACTTCTGAGTTGTCGGATCATGGTGCATCAACATTGGCTTCTATTCTCATTTCTATGGCTTCTAACTGCGGCCAACCAGCGAGGAATAATCACCGTAGAATTCAATCACAAAAGTGACCTAAGCCGGTGCCAGTCCTGCCTGGTAGATATTGCCGGACTGGATCGTCTTTCGCTGACATCTATCTCCACGAACGACTTGTCCATCAAAATAGCAAAATTCCAAGCATCTGGTCAGGCTTGTTCTTTTATAAGCGCAAAGCTTGACTGTCGGCATCAAACTAAATGCGGCTCCGTCACAGTGACAATTCTTGAGCATGTGGAGTCCCTGGCATCTTCATCGAATCTACAAATTGCTGTAAATGAACAGCTGAAGCCGCTGTGCATTCTCACAAGTGTGCAAACGAGTTTTGACTGCGGCCTCTGTCTCAGAATGACGAGCAGCTCCGAAGGCATACAGAAATTAAAATTGATTACAATGGATACAAAGGAATATTATTTGCATGTGCTTCACACACATCAACGTAACATTTTTGAGCCTTGTTCATTATCGGGTGTATGCAGTGGAATTCAATACGAATTTGATGCTGAATATTGTGATCATCTTGTCAAAAAACTATTTGTGCCTCGTCCGTATTCGTCAGAGCATGTCATTTTTCCCAGTTCGGTTGACTATACGGGTCCCCAGGAGTTGGCTTCTGCGGTAAGAGCTATTCATTGTACTGTAAAATGGGAGTTACAATGCATCCAGTTTATCACAAGTCAAAAACCAAGAAGAAATTGCCTTGCTTGTATGTCTGATGTTTCATCTAGAATGGCATTACTGGTTGCTCTATCCAGCATCGAGTATGGCTATGAAGGATATCGTGAAGGAGACACACAATATTTATTTTTTGTGATAGTACAGGCTGCTTTTGATTTTTACCTTCAGTGTGACGAGACTTGCGGACGGATCACTTTTCACTCATTAGATTCGTGTATATCCCTCGCTATAAAAACCAATAATGTTTCACCTTCCCAAGGCAAGATCTACTACAATATGGTACAAAGAGATCTCAAAAAGAAAGAAGCCGTCCAGGAAACAATGCTTATACCGCAAACTTCAAGTTGTATGTGGGTAGAGCATGAGCTGGGAGAGCGCGAGTGGTGTAAGGTTTGCTTGCAGCATCTATCTAAAATTGATGCGAAAATCCTTTCAAGCATTGATTTCTTGGTTTTATCGGAAGAATCCTTGCACACCATCTCTGGATGCATTTCTTTCGGATCTGAGCTGGGGATGAAACTTTGCAAAAAAGTGACTCCTATTCCGGACCAATTTTGTCACTCTTTCGACATGCTACCTTCCAGTCATGGATATGATATCATGGCGCCCTCATTGCCAAAAATCAAACATTTAGTCAGTACAGGACGCCCGAAAACTCCCGACATTGATTGCTTTACTTGCTTGACCTCAACGTTGGATATTTTGATCACAGATTTGGTTCGATTTTGGATGGTAGGTTTTCCAGAAGAATCTACTTGTTACAGCACATGTGGAACTTTAAAAATGGATGATAGGCAAGTGTTGGATATCTCTATGATTCGACTGATGTCTTCGAATACAATCGGAAGTAGGTTCAACTGA
>CCG28_AcEx1
ATGTATCTCTCACTTCTGAGTTGTCGGATCATGGTGCATCAACATTGGCTTCTATTCTCATTTCTATGGCTTCTAACTGCGGCCAACCAGCGAGGAATGATCACCGTAGAATTCAATCACAAAAGTGACCTAAGCCGGTGCCAGTCCTGCCTGGTAGATATTGCCGGACTGGATCGTCTTTCGCTGACATCTATCTCCACGAACGACTTGTCCATCAAAATAGCAAAATTCCAAGCATCTGGTCAGGCTTGTTCTTTTATAAGCGCAGAGCTTGACTGTCGGCATGAAACTAAATGCGGCTCCGTCACAGTGACAATTCTTGAGCATGTGGAGTCCCTGGCATCTTCATCGAATCTACAAATTGCTGTAAATGAACAGCTGAAGCCGCTGTGCATTCTCACAAGTGTGCAAACGAGTTTTGACTGCGGCCTCTGTCTCAGAATGACGAGCAGCTCCGAAGGCATACAGAAATTAAAATTGATTACAATGGATACAAAGGAATATTATTTGCATGTGCTTCACACACATCAACGTAACATTTTTGAGCCTTGTTCATTATCGGGTGTATGCAGTGGAATTCAATACGAATTTGATGCTGAATATTGTGATCATCTTGTCAAAAAACTATTTGTGCCTCGTCCGTATTCGTCAGAGCATGTCTTTTTTCCCAGTCCGGTTTGAATATACGGGTCCCCAAGAGTTGGCTTTTGCGGTAAGAGCTATTCATTGGACTGTAAAATGGGAGCCACAATGCATCCAGTTTATCACAAGTCAAAAACCAAGAAGAAATTGCCTTGCTTGTATGTCTGATGTTTCATCTAGAATGGTATTACTGGTTGCTCTATCCAGCATCGAGTATGGCTATGAAGGATATCGTGAAGGAGACACACAATATTTATTTTTTGTGATAGTACAGGCTGCTTTTGATTTTTACCTTCAGTGTGACGAGACTTGCGGACGGATCACTTTTCACTCATTAGATTCGTGTATAGCCCTCGCTATAAAAACCAATAATGTTTCACCTTCCCAAGGCAAGATCTACTACAATATGGTACAAAGAGATCTCAAAAAGAAAGAAGCCGTCCAGGAAACAATGCTTATACCGCAAACTTCAAGTTGTATGTGGGTAGAGCATGAGCTGGGAGAGCGCGAGTGGTGTAAGGTTTGCTTGCAGCATCTATCTAAAATTGATGCGAAAATCCTTTCAAGCATTGATTTCTTGGTTTTATCGGAAGAATCCTTGCACACCATCTCTGGATGCATTTCTTTCGGATCTGAGCTGGGGATGAAACTTTGCAAAAAAGTGACTCCTATTCCGGACCAATTTTGTCACTCTTTCGACATGCTACCTTCCAGTCATGGATATGATATCGTGGCGCCCTCATTGCCAAAAATCAAACATTTAGTCAGTACAGGACGCCCGAAAACTCCCGACATTGATTGCTTTACTTGCTTGACCTCAACGTTGGATATTTTGATCACAGATTTCGTTCGATTTTGGATGGTAGGTTTTCCAGAAGAATCTACTTGTTACAGCACATGTGGAACTTTAAACATGGATGGTAGGCAAGTGTTGGATATCTCTATGATTCGAGTGATGTCTTCGAATACAATCGGAAGTAGGTTCAACGGATGCAGAGCTGCTCGCTTCCGCACGAAATGGATTCCTGCTAGAGCGAGTATGGTTGAGTAG
>CCG28_AcEm2
ATGTATCTCTCACTTCTGAGTTGTCGGATCATGGTGCATCAACATTGGCTTCTATTCTCATTTCTATGGCTTCTAACTGCGGCCAACCAGCGAGGAATAATCACCGTAGAATTCAATCACAAAAGTGACCTAAGCCGGTGCCAGTCCTGCCTGGTAGATATTGCCGGACTGGATCGTCTTTCGCTGACATCTATCTCCACGAACGACTTGTCCATCAAAATAGCAAAATTCCAAGCATCTGGTCAGGCTTGTTCTTTTATAAGCGCAGAGCTTGACTGTCGGCATGAAACTAAATGCGGCTCCGTCACAGTGACAATTCTTGAGCATGTGGAGTCCCTGGCATCTTCATCGAATCTACAAATTGCTGTAAATGAACAGCTGAAGCCGCTGTGCATTCTCACAAGTGTGCAAACGAGTTTTGACTGCGGCCTCTGTCTCAGAATGACGAGCAGCTCCGAAGGCATACAGAAATTAAAATTGATTACAATGGATACAAAGGAATATTATTTGCATGTGCTTCACACACATCAACGTAACATTTTTGAGCCTTGTTCATTATCGGGTGTATGCAGTGGAATTCAATACGAATTTGATGCTGAATATTGTGATCATCTTGTCAAAAAACTATTTGTGCCTCGTCCGTATTCGTCAGAGCATGTCATTTTTCCCAGTCCGGTTGACTATACGGGTCCCCAGGAGTTGGCTTCTGCGGTAAGAGCTATTCATTGGACTGTAGAATGGGAGCCACAATGCATCCAGTTTATCACAAGTCAAAAACCAAGAAGAAAATGCCTTGCTTGTATGTCTCATCTTTCATCTGGAATGGCATTACTGGTTGCTCTATCCAGCATCGAGTATGGCTATGAAGGATATCGTGAAGGAGACACACAATATTTATTTTTTGTGATAGTAGAGGTTGCTTTTGATTTTTACATTCAGTGTGACGAGACTTGCGGACGGATCACTTTTCACTCATTAGATTCGTGTATAGCCCTCGCTATAAAAACCAATAATGTTTCACCTTCCCAAGGCAAGATCTACTACAATATGGTACAAAGAGATCTCAAAAAGAAAGAAGCCGTCCAGGAAACAATGCTTATACCGCAAACTTCAAGTTGTATGTGGGTAGAGCATGAGCTGGGAGAGCGCGAGTGGTGTAAGGTTTGCTTGCAGCATCTATCTAAAATTGATGCGAAAATCCTTTCAAGCATTGATTTCTTGGTTTTATCGGAAGAATCCTTGCACACCATCTCTGGATGCATTTCTTTCGGATCTGAGCTGGGGATGAAACTTTGCAAAAAAGTGACTCCTATTCCGGACCAATTTTGTCACTCTTTCGACATGCTACCTTCCAGTCATGGATATAATATCGTGGCGCCCTCATTGCCAAAAATCAAACATTTAGTCAGTACAGGACGCCCGAAAACTCCCGACATTGATTGCTTTACTTGCTTGACCTCAACGTTGGATATTTTGATCACAGATTTGGTTCGATTTTGGATGGTAGGTTTTCCAGAAGAATCTACTTGTTACAGCACATGTGGAACTTTAAACATGGATGGTAGGCAAGTGTTGGATATCTCTATGATTCGAGTGATGTCTTCGAATACAATCGGGAGTAGGTTCAACGGATGCAGAGCTACTCGCTTCCGCACGAAATGGATTCCTGCTAGAGCGAGTATGGTTGAGTAG
>CCG28_Ac7V
ATGTATCTCTCACTTCTGAGTTGTCGGATCATGGTGCATCAACATTGGCTTCTATTCTCATTTCTATGGCTTCTAACTGCGGCCAACCAGCGAGGAATAATCACCGTAGAATTCAATCACAAAAGTGACCTAAGCCGGTGCCAGTCCTGCCTGGTAGATATTGCCGGACTGGAtCGTCTTTCGCTGACATCTATCTCCACGAACGAaTTGTCCATCAAAATAGCAAAATTCCAAGCATCTGGTCAGGCTTGTTCTTTTATcAGCGCAGAGCTTGACTGTCGGCATGAAACTAAATGCGGCTCCGTCACAGTGACAATTCTTGAGCATGTGGAGTCCCTGGCATCTTCATCGAATCTACAAATTGCTGTAAATGAACAGCTGAAGCCGCTGTGCATTCTCACAAGTGTGCAAACGAGTTTTGACTGCGGCCTCTGTCTCAGAATGACGAGCAGCTCCGAAGGCATACAGAAATTAAAATTGATTACAATGGATACAAAGGAATATTATTTGCATGTGCTTCACACACATCAACGTAACATTTTTaAGCCTTGTTCATTATCGGGTGTATGCAGTGGAATTCAATACGAATTTGATGCTGAATATTGTGATCATCTTGTCAAAAAACTATTTGTGCCTCGTCCGTATTCGTCAGAGCATGTCATTTTTCCCAGTCCGGTTGACTATACGGGTCCCCAGGAGTTGGCTTtTGCGGTAAGAGCTATTCATTGGACTGTAaAATGGGAGCCACAATGCATCCAGTTTATCACAAGTCAAAAACCAAGAAGAAAtTGCCTTGCTTGTATGTCTgATgTTTCATCTaGAATGGCATTACTGGTTGCTCTATCCAGCATCGAGTATGGCTATGAAGGATATCGTGAAGGAGACACACAATATTTATTTTTTGTGATAGTAcAGGcTGCTTTTGATTTTTACcTTCAGTGTGACGAGACTTGCGGACGGATCACTTTTCACTCATTAGATTCGTGTATAtCCCTCGCTATAAAAACCAATAATGTTTCACCTTCCCAAGGCAAGATCTACTACAATATGGTACAAAGAGATCTCAAAAAGAAAGAAGCCGTCCAGGAAACAATGCTTATACCGCAAACTTCAAGTTGTATGTGGGTAGAGCATGAGCTGGGAGAGCGCGAGTGGTGTAAGGTTTGCTTGCAGCATCTATCTAAAATTGATGCGAAAATCCTTTCAAGCATTGATTTCTTGGTTTTATCGGAAGAATCCTTGCACACCATCTCTGGATGCATTTCTTTCGGATCTGAGCTGGGGATGAAACTTTGCAAAAAAGTGACTCCTATTCCGGACCAATTTTGTCACTCTTTCGACATGCTACCTTCCAGTCATGGATATgATATCGTGGCGCCCTCATTGCCAAAAATCAAACATTTAGTCAGTACAGGACGCCCGAAAACTCCCGACATTGATTGCTTTACTTGCTTGACCTCAACGTTGGATATTTTGATCACAGATTTGGTTCGATTTTGGATGGTAGGTTTTCCAGAAGAATCTACTTGTTACAGCACATGTGGAACTTTAAACATGGATGGTAGGCAAGTGTTGGATATCTCTATGATTCGAGTGATGTCTTCGAATACAATCGGaAGTAGGTTCAACGGATGCAGAGCTACTCGCTTCCGCACGAAATGGATTCCTGCTAGAGCGAGTATGGTTGAGTAG
>CCG28_AcBoT
ATGTATCTCTCACTTCTGAGTTGTCGGATCATGGTGCATCAACATTGGCTTCTATTCTCATTTCTATGGCTTCTAACTGCGGCCAACCAGCGAGGAATAATCACCGTAGAATTCAATCACAAAAGTGACCTAAGCCGGTGCCAGTCCTGCCTGGTAGATATTGCCGGACTGGATCGTCTTTCGCTGACATCTATCTCCACGAACGACTTGTCCATCAAAATAGCAAAATTCCAAGCATCTGGTCAGGCTTGTTCTTTTATAAGCGCAGAGCTTGACTGTCGGCATGAAACTAAATGCGGCTCCGTCACAGTGACAATTCTTGAGCATGTGGAGTCCCTGGCATCTTCATCGAATCTACAAATTGCTGTAAATGAACAGCTGAAGCCGCTGTGCATTCTCACAAGTGTGCAAACGAGTTTTGACTGCGGCCTCTGTCTCAGAATGACGAGCAGCTCCGAAGGCATACAGAAATTAAAATTGATTACAATGGATACAAAGGAATATTATTTGCATGTGCTTCACACACATCAACGTAACATTTTTGAGCCTTGTTCATTATCGGGTGTATGCAGTGGAATTCAATACGAATTTGATGCTGAATATTGTGATCATCTTGTCAAAAAACTATTTGTGCCTCGTCCGTATTCGTCAGAGCATGTCATTTTTCCCAGTCCGGTTGACTATACGGGTCCCCAGGAGTTGGCTTTTGCGGTAAGAGCTATTCATTGGACTGTAAAATGGGAGCCACAATGCATCCAGTTTATCACAAGTCAAAAACCAAGAAGAAATTGCCTTGCTTGTATGTCTGATGTTTCATCTAGAATGGCATTACTGGTTGCTCTATCCAGCATCGAGTATGGCTATGAAGGATATCGTGAAGGAGACACACAATATTTATTTTTTGTGATAGTACAGGCTGCTTTTGATTTTTACCTTCAGTGTGACGAGACTTGCGGACGGATCACTTTTCACTCATTAGATTCGTGTATAGCCCTCGCTATAAAAACCAATAATGTTTCACCTTCCCAAGGCAAGATCTACTACAATATGGTACAAAGAGATCTCAAAAAGAAAGAAGCCGTCCAGGAAACAATGCTTATACCGCAAACTTCAAGTTGTATGTGGGTAGAGCATGAGCTGGGAGAGCGCGAGTGGTGTAAGGTTTGCTTGCAGCATCTATCTAAAATTGATGCGAAAATCCTTTCAAGCATTGATTTCTTGGTTTTATCGGAAGAATCCTTGCACACCATCTCTGGATGCATTTCTTTCGGATCTGAGCTGGGGATGAAACTTTGCAAAAAAGTGACTCCTATTCCGGACCAATTTTGTCACTCTTTCGACATGCTACCTTCCAGTCATGGATATGATATCGTGGCGCCCTCATTGCCAAAAATCAAACATTTAGTCAGTACAGGACGCCCGAAAACTCCCGACATTGATTGCTTTACTTGCTTGACCTCAACGTTGGATATTTTGATCACAGATTTGGTTCGATTTTGGATGGTAGGTTTTCCAGAAGAATCTACTTGTTACAGCACATGTGGAACTTTAAACATGGATGGTAGGCAAGTGTTGGATATCTCTATGATTCGAGTGATGTCTTCGAATACAATCGGAAGTAGGTTCAACGGATGCAGAGCTACTCGCTTCCGCACGAAATGGATTCCTGCTAGAGCGAGTATGGTTGAGTAG


>CCG30_AcNc2
ATGATTCACCCATATTGGCTTTTCCTTTCGGTTGTGTGCCTTCGAAACAAGGTTACTAATGCCAAGGATCCTGTAATAATCACTGCAACATTTTCCACTGATAGTAATCTAGGCGAGTGCCAATTCTGCCTGACAAATATTGCCGGTGTGAATCGTATTTCGCTTCTGTCTATCACTACACACTACTCCAACCCACCGTCTGCCACAGCAATACTTGAAGCCTTTGGTTTGGTTTCTTCTTTCCTAAGAGCAGGAATTGAGTGTCAGGGTAAGTCTAAATGCGGATCCATCACAATGACAGGTCTTGAGCATGTAAACATCAAGCCATCTTTAGAGACCGCTAAGAAACCACGTTGCGTTCTCACAGATGTGCAAACGACTTTTGAATGCGGCGTCTGTCTTCAAATGGCGAGCGGCTCTCATATGATAGAAAAATTTCTATTGGTTACAGATGATGAAACGAAACACTATTTCCATGTGCTGTACACAACGCAAAGCAATATTTTTGAGCCGTGTTCATTCTCCGGTATCTGTAGTGGAGTCAGCTATGAATTTGCCGACAATACTTGCGTAAATCTTGTCAACAAATTGAACCAGTTTCATTTCAGATCAGTCCAAGTTGCTCCTTCAAGTGAACCCAAGCCAAATCTGGCTAAAATGCATGTCGCGATCAAAGCGGTTTATGATACCACACTATCGCCGTCTTCTTGCTTTAAGAGTTCCGCAATTCTCGACCGACAAACAGAATGCCTTGGTTGCATTGCTCTATACTCAAATGGGATGGCAGTACTACTGGTCAGTCATACCACCGCCGCGCAAGGACACGATAAAGAAAAAACTGAGCAGCTTGTTTTCCTGATATCGGAGCGTACTCAGCGCTTTATCCCAATATGTGAAGGGCCCTGCGGATTGATAGCTTTCGAAGCAAAAAGCATTTGTGTGAAAGCCTATAAGACAAGCATTAGCCATTCAACCACCGTCGGCAAGATATACTACAATATGCCAGCAAGAAATCTCAGGTACAATCAAATCGCTCAAAACAAATTGGCTCCAGCACAACCTTCAGATTGCATGTGGGTAGAACACGAACTGAATCATGGCAAAAACTGTCAGACATGCTTAAAATACAAAGCTGGATTCTATGTAAAGAGACTATCCCATATTGATTTTTTGATTTCATCGAAATATAGCCTGCCAAAGTACAGCATCTCTGAATGCATTACTGCCAGTTTATTGGAGAGTGAAAAGTTTTGCAAAAAAGTGATCAGTGTTCCGAATCAACTTTGTAACTTTTACAACTTACCAACTCCTGAGCTTGGTGGTACTTCGAACCCGGGATCATCTCAAAAGATCGCAGTCCGCATGATTACAATAGTAATTCCAGGAAATCGAGATCCGGAATGCTTTATTTGTCTCACGTCATGGTTCGATATTTTGATCACAGATTTGAACTACTTCTTGACGGCGAGTGTTCCAGAACTACCCAATTGTTTCACGGAATGTGGGAATTTGAGAATGAATCAATGGCAACCGTTGGATGTCTCTATGATCCCACCGATGTCATCAAATTCGATCACAACAAGGTTCGGTATCATGGAGAATCAGTCTCTTCCCTATGAAAACATACTTTCAGATCCGAGTCTACTCAATTAA
>CCG30_Ac2V
ATGATTCACCCATATTGGCTTTTCCTTTCGGTTGTGTGCCTTCGAAACAAGGTTACTAATGCCAAGGATCCTGTAATAATCACTGCAACATTTTCCACTGATAGTAATCTAGGCGAGTGCCAATTCTGCCTGACAAATATTGCCGGTGTGAATCGTATTTCGCTTCTGTCTATCACTACACACTACTCCAACCCACCGTCTGCCACAGCAATACTTGAAGCCTTTGGTTTGGTTTCTTCTTTCCTAAGAGCAGGAATTGAGTGTCAGGGTAAGTCTAAATGCGGATCCATCACAATGACAGGTCTTGAGCATGTAAACATCAAGCCATCTTTAGAGACCGCTAAGAAACCACGTTGCGTTCTCGCAGATGTGCAAACGACTTTTGAATGCGGCGTCTGTCTTCAAATGGCGAGCGGCTCTCATATGATAGAAAAATTTCTATTGGTTACAGATGATGAAACGAAACACTATTTCCATGTGCTGTACACAACGCAAAGCAATATTTTTGAGCCGTGTTCATTCTCCGGTATCTGTAGTGGAGTCAGCTATGAATTTGTCGACAATACTTGCGTAAATCTTGTCAACAAATTGAACCATTTTCATTTCAGATCAGTCCAAGTTGCTCCTTCAAGTGAACCCAAGCCAAATCTGGCTAAAATGCATGTCGCGATCAAAGCGGTTTATGATACCACACTATCGCCGTCTTCTTGCTTTAAGAGTTCCGCAATTCTCGACCGACAAACAGAATGCCTTGGTTGCATTGCTCTATACTCAAATGGGATGGCAGTACTACTGGTCAGTCATACCACCGCCGCGCAAGGACACGATAAAGAAAAAACTGAGCAGCTTGTTTTCCTGATATCGGAGCGTACTCAGCGCTTTATCCCAATATGTGAAGGGCCCTGCGGATTGATAGCTTTCGAAGCAAAAAGCATTTGTGTGAAAGCCTATAAGACAAGCATTAGCCATTCAACCACCGTCGGCAAGATATACTACAATATGCCAGCAAGAAATCTCAGGTACAATCAAATCGCTCAAAACAAATTGGCTCCAGCACAACCTTCAGATTGCATGTGGGTAGAACACGAACTGAATCATGGCAAAAACTGTCAGACATGCTTAAAATACAAAGCTGGATTCTATGTAAAGAGACTATCCCATATTGATTTTTTGATTTCATCGAAATATAGCCTGCCAAAGTACAGCATCTCTGAATGCATTACTGCCAGTTTATTGGAGAGTGAAAAGTTTTGCAAAAAAGTGATCAGTATTCCGAATCAACTTTGTAACTTTTACAACTTACCAACTCCTGAGCTTGGTGGTACTTCGAACACGGGATCATCTCAAAATATCGCAGTCCGTATGATTACAATAGTAATTCCAGGAAATCGAGATCCGGAATGCTTTATTTGTCTCACGTCATGGTTCGATATTTTGATCACAGATTTGAACTACTTCTTGACGGCGAGTGTTCCAGAACTACCCAATTGTTTCACGGAATGTGGGAATTTGAGAATGAATCAATGGCAACCGTTGGATGTCTCTATGATCCCACCGATGTCATCAAATTCGATCACAACAAGGTTCGGTATCATGGAGAATCAGTCTCTTCCCTATGAAAACATACTTTCAGATCCGAGTCTACTCAATTAA
>CCG30_AcEM2
ATGATTCACCCATATTGGCTTTTCCTTTCGGTTGTGTGCCTTCGAAACAAGGTTACTAATGCCAAGGATCCTGTAATAATCACTGCAACATTTTCCACTGATAGTAATCTAGGCGAGTGCCAATTCTGCCTGACAAATATTGCCGGTGTGAATCGTATTTCGCTTCTGTCTATCACTACACACTACTCCAACCCACCGTCTGCCACAGCAATACTTGAAGCCTTTGGTTTGGTTTCTTCTTTCCTAAGAGCAGGAATTGAGTGTCAGGGTAAGTCTAAATGCGGATCCATCACAATGACAGGTCTTGAGCATGTAAACATCAAGCCATCTTTAGAGACCGCTAAGAAACCACGTTGCGTTCTCACAGATGTGCAAACGACTTTTGAATGCGGCGTCTGTCTTCAAATGGCGAGCGGCTCTCATATGATAGAAAAATTTCTATTGGTTACAGATGATGAAACGAAACACTATTTCCATGTGCTGTACACAACGCAAAGCAATATTTTTGAGCCGTGTTCATTCTCCGGTATCTGTAGTGGAGTCAGCTATGAATTTGCCGACAATACTTGCGTAAATCTTGTCAACAAATTGAACCAGTTTCATTTCAGATCAGTCCAAGTTGCTCCTTCAAGTGAACCCAAGCCAAATCTGGCTAAAATGCATGTCGCGATCAAAGCGGTTTATGATACCACACTATCGCCGTCTTCTTGCTTTAAGAGTTCCGCAATTCTCGACCGACAAACAGAATGCCTTGGTTGCATTGCTCTATACTCAAATGGGATGGCAGTACTACTGGTCAGTCATACCACCGCCGCGCAAGGACACGATAAAGAAAAAACTGAGCAGCTTGTTTTCCTGATATCGGAGCGTACTCAGCGCTTTATCCCAATATGTGAAGGGCCCTGCGGATTGATAGCTTTCGAAGCAAAAAGCATTTGTGTGAAAGCCTATAAGACAAGCATTAGCCATTCAACCACCGTCGGCAAGATATACTACAATATGCCAGCAAGAAATCTCAGGTACAATCAAATCGCTCAAAACAAATTGGCTCCAGCACAACCTTCAGATTGCATGTGGGTAGAACACGAACTGAATCATGGCAAAAACTGTCAGACATGCTTAAAATACAAAGCTGGATTCTATGTAAAGAGACTATCCCATATTGATTTTTTGATTTCATCGAAATATAGCCTGCCAAAGTACAGCATCTCTGAATGCATTACTGCCAGTTTATTGGAGAGTGAAAAGTTTTGCAAAAAAGTGATCAGTGTTCCGAATCAACTTTGTAACTTTTACAACTTACCAACTCCTGAGCTTGGTGGTACTTCGAACCCGGGATCATCTCAAAAGATCGCAGTCCGCATGATTACAATAGTAATTCCAGGAAATCGAGATCCGGAATGCTTTATTTGTCTCACGTCATGGTTCGATATTTTGATCACAGATTTGAACTACTTCTTGACGGCGAGTGTTCCAGAACTACCCAATTGTTTCACGGAATGTGGGAATTTGAGAATGAATCAATGGCAACCGTTGGATGTCTCTATGATCCCACCGATGTCATCAAATTCGATCACAACAAGGTTCGGTATCATGGAGAATCAGTCTCTTCCCTATGAAAACATACTTTCAGATCCGAGTCTACTCAATTAA
>CCG30_AcEx1
ATGATTCACCCATATTGGCTTTTCCTTTCGGTTGTGTGCCTTCGAAACAAGGTTACTAATGCCAAGGATCCTGTAATAATCACTGCAACATTTTCCACTGATAGTAATCTAGGCGAGTGCCAATTCTGCCTGACAAATATTGCCGGTGTGAATCGTATTTCGCTTCTGTCTATCACTACACACTACTCCAACCCACCGTCTGCCACAGCAATACTTGAAGCCTTTGGTTTGGTTTCTTCTTTCCTAAGAGCAGGAATTGAGTGTCAGGGTAAGTCTAAATGCGGATCCATCACAATGACAGGTCTTGAGCATGTAAACATCAAGCCATCTTTAGAGACCGCTAAGAAACCACGTTGCGTTCTCACAGATGTGCAAACGACTTTTGAATGCGGCGTCTGTCTTCAAATGGCGAGCGGCTCTCATATGATAGAAAAATTTCTATTGGTTACAGATGATGAAACGAAACACTATTTCCATGTGCTGTACACAACGCAAAGCAATATTTTTGAGCCGTGTTCATTCTCCGGTATCTGTAGTGGAGTCAGCTATGAATTTGCCGACAATACTTGCGTAAATCTTGTCAACAAATTGAACCAGTTTCATTTCAGATCAgTCCAAGTTGCTCCTTCAAGTGAACCCAAGCCAAATCTGGCTAAAATGCATGTCGCGATCAAAGCGGTTTATGATACCACACTATCGCCGTCTTCTTGCTTTAAGAGTTCCGCAATTCTCGACCGACAAACAGAATGCCTTGGTTGCATTGCTCTATACTCAAATGGGATGGCAGTACTACTGGTCAGTCATACCACCGCCGCGCAAGGACACGATAAAGAAAAAACTGAGCAGCTTGTTTTCCTGATATCGGAGCGTACTCAGCGCTTTATCCCAATATGTGAAGGGCCCTaCGGATTGATAGCTTTCGAAGCAAAAAGCATTTGTGTGAAAGCCTATAAGACAAGCATTAGCCATTCAACCACCGTCGGCAAGATATACTACAATATGCCAGCAAGAAATCTCAGGTACAATCAAATCGCTCAAAACAAATTGGCTCCAGCACAACCTTCAGATTGCATGTGGGTAGAACACGAACTGAATCATGGCAAAAACTGTCAGACATGCTTAAAATACAAAGCTGGATTCTATGTAAAGAGACTATCCCATATTGATTTTTTGATTTCATCGAAATATAGCCTGCCAAAGTACAGCATCTCTGAATGCATTACTGCCAGTTTATTGGAGAGTGAAAAGTTTTGCAAAAAAGTGATCAGTaTTCCGAATCAACTTTGTAACTTTTACAACTTACCAACTCCTGAGCTTGGTGGTACTTCGAACCCGGGATCATCTCAAAAGATCGCAGTCCGCATGATTACAATAGTAATTCCAGGAAATCGAGATCCGGAATGCTTTATTTGTCTCACGTCATGGTTCGATATTTTGATCACAGATTTGAACTACTTCTTGACGGCGAGTGTTCCAGAACTACCCAATTGTTTCACGGAATGTGGGAATTTGAGAATGAATCAATGGCAACCGTTGGATGTCTCTATGATCCCACCGATGTCATCAAATTCGATCACAACAAGGTTCGGTATCATGGAGAATCAGTCTCTTCCCTATGAAAACATACTTTCAGATCCGAGTCTACTCAATTAA
>CCG30_Ac7V
ATGATTCACCCATATTGGCTTTTCCTTTCGGTTGTGTGCCTTCGAAACAAGGTTACTAATGCCAAGGATCCTGTAATAATCACTGCAACATTTTCCACTGATAGTAATCTAGGCGAGTGCCAATTCTGCCTGACAAATATTGCCGGTGTGAATCGTATTTCGCTTCTGTCTATCACTACACACTACTCCAACCCACCGTCTGCCACAGCAATACTTGAAGCCTTTGGTTTGGTTTCTTCTTTCCTAAGAGCAGGAATTGAGTGTCAGGGTAAGTCTAAATGCGGATCCATCACAATGACAGGTCTTGAGCATGTAAACATCAAGCCATCTTTAGAGACCGCTAAGAAACCACGTTGCGTTCTCGCAGATGTGCAAACGACTTTTGAATGCGGCGTCTGTCTTCAAATGGCGAGCGGCTCTCATATGATAGAAAAATTTCTATTGGTTACAGATGATGAAACGAAACACTATTTCCATGTGCTGTACACAACGCAAAGCAATATTTTTGAGCCGTGTTCATTCTCCGGTATCTGTAGTGGAGTCAGCTATGAATTTGCCGACAATACTTGCGTAAATCTTGTCAACAAATTGAACCAGTTTCATTTCAGATCAGTCCAAGTTGCTCCTTCAAGTGAACCCAAGCCAAATCTGGCTAAAATGCATGTCGCGATCAAAGCGGTTTATGATACCACACTATCGCCGTCTTCTTGCTTTAAGAGTTCCGCAATTCTCGACCGACAAACAGAATGCCTTGGTTGCATTGCTCTATACTCAAATGGGATGGCAGTACTACTGGTCAGTCATACCACCGCCGCGCAAGGACACGATAAAGAAAAAACTGAGCAGCTTGTTTTCCTGATATCGGAGCGTACTCAGCGCTTTATCCCAATATGTGAAGGGCCCTGCGGATTGATAGCTTTCGAAGCAAAAAGCATTTGTGTGAAAGCCTATAAGACAAGCATTAGCCATTCAACCACCGTCGGCAAGATATACTACAATATGCCAGCAAGAAATCTCAGGTACAATCAAATCGCTCAAAACAAATTGGCTCCAGCACAACCTTCAGATTGCATGTGGGTAGAACACGAACTGAATCATGGCAAAAACTGTCAGACATGCTTAAAATACAAAGCTGGATTCTATGTAAAGAGACTATCCCATATTGATTTTTTGATTTCATCGAAATATAGCCTGCCAAAGTACAGCATCTCTGAATGCATTACTGCCAGTTTATTGGAGAGTGAAAAGTTTTGCAAAAAAGTGATCAGTATTCCGAATCAACTTTGTAACTTTTACAACTTACCAACTCCTGAGCTTGGTGGTACTTCGAACCCGGGATCATCTCAAAAGATCGCAGTCCGCATGATTACAATAGTAATTCCAGGAAATCGAGATCCGGAATGCTTTATTTGTCTCACGTCATGGTTCGATATTTTGATCACAGATTTGAACTACTTCTTGACGGCGAGTGTTCCAGAACTACCCAATTGTTTCACGGAATGTGGGAATTTGAGAATGAATCAATGGCAACCGTTGGATGTCTCTATGATCCCACCGATGTCATCAAATTCGATCACAACAAGGTTCGGTATCATGGAGAATCAGTCTCTTCCCTATGAAAACATACTTTCAGATCCGAGTCTACTCAATTAA
>CCG30_AcBoT
ATGATTCACCCATATTGGCTTTTCCTTTCGGTTGTGTGCCTTCGAAACAAGGTTACTAATGCCAAGGATCCTGTAATAATCACTGCAACATTTTCCACTGATAGTAATCTAGGCGAGTGCCAATTCTGCCTGACAAATATTGCCGGTGTGAATCGTATTTCGCTTCTGTCTATCACTACACACTACTCCAACCCACCGTCTGCCACAGCAATACTTGAAGCCTTTGGTTTGGTTTCTTCTTTCCTAAGAGCAGGAATTGAGTGTCAGGGTAAGTCTAAATGCGGATCCATCACAATGACAGGTCTTGAGCATGTAAACATCAAGCCATCTTTAGAGACCGCTAAGAAACCACGTTGCGTTCTCGCAGATGTGCAAACGACTTTTGAATGCGGCGTCTGTCTTCAAATGGCGAGCGGCTCTCATATGATAGAAAAATTTCTATTGGTTACAGATGATGAAACGAAACACTATTTCCATGTGCTGTACACAACGCAAAGCAATATTTTTGAGCCGTGTTCATTCTCCGGTATCTGTAGTGGAGTCAGCTATGAATTTGCCGACAATACTTGCGTAAATCTTGTCAACAAATTGAACCAGTTTCATTTCAGATCAGTCCAAGTTGCTCCTTCAAGTGAACCCAAGCCAAATCTGGCTAAAATGCATGTCGCGATCAAAGCGGTTTATGATACCACACTATCGCCGTCTTCTTGCTTTAAGAGTTCCGCAATTCTCGACCGACAAACAGAATGCCTTGGTTGCATTGCTCTATACTCAAATGGGATGGCAGTACTACTGGTCAGTCATACCACCGCCGCGCAAGGACACGATAAAGAAAAAACTGAGCAGCTTGTTTTCCTGATATCGGAGCGTACTCAGCGCTTTATCCCAATATGTGAAGGGCCCTGCGGATTGATAGCTTTCGAAGCAAAAAGCATTTGTGTGAAAGCCTATAAGACAAGCATTAGCCATTCAACCACCGTCGGCAAGATATACTACAATATGCCAGCAAGAAATCTCAGGTACAATCAAATCGCTCAAAACAAATTGGCTCCAGCACAACCTTCAGATTGCATGTGGGTAGAACACGAACTGAATCATGGCAAAAACTGTCAGACATGCTTAAAATACAAAGCTGGATTCTATGTAAAGAGACTATCCCATATTGATTTTTTGATTTCATCGAAATATAGCCTGCCAAAGTACAGCATCTCTGAATGCATTACTGCCAGTTTATTGGAGAGTGAAAAGTTTTGCAAAAAAGTGATCAGTATTCCGAATCAACTTTGTAACTTTTACAACTTACCAACTCCTGAGCTTGGTGGTACTTCGAACCCGGGATCATCTCAAAAGATCGCAGTCCGCATGATTACAATAGTAATTCCAGGAAATCGAGATCCGGAATGCTTTATTTGTCTCACGTCATGGTTCGATATTTTGATCACAGATTTGAACTACTTCTTGACGGCGAGTGTTCCAGAACTACCCAATTGTTTCACGGAATGTGGGAATTTGAGAATGAATCAATGGCAACCGTTGGATGTCTCTATGATCCCACCGATGTCATCAAATTCGATCACAACAAGGTTCGGTATCATGGAGAATCAGTCTCTTCCCTATGAAAACATACTTTCAGATCCGAGTCTACTCAATTAA


>CCG33_AcNc2
ATGGTGAGGAGCACACGCAGCCTGATCAGTTTGGTCATCGTTACAATAACGAGCGCTCACTTGGTGGAGGGCAGCTTCACAAAATTATATGGTGAATTTCCGTACAGCACCTCAACTCTGAAAAAATGTCAGACTTGTCTATTAGAACAAGCAGGTGCGAGGCGTTTGATCTTGATGAAGAAGACGATAACGGGAACAATAGCTCAAAAAACAGTAAACTTTGAATATCAGACACAGGGTCCAAGCTACTTCTACTCGAATGTAGAGACTTATTGCGTTGGACGGCAATATTGCGGAATCCTTGCAATTGGAGCTACTCAACCTTACCATGAAGCAAAAGAGGCGACAGAAGCGAAACCTGAACAAAGCTATGACAAGCGGTATCAGTGCTTAGTGAGATTCTCTTTGGCCCACTCGCTTTCGTGTTTCAGAACTCTACAAGAGCTGAGTGGTTCAGAACTAATGGGCGATTTTCTGTTGCGCAGTCCACTTTATCACCACGACTTGCATTTATTTCTTTTGTTTACATCGAAGAATCTGAAAGAAATGACCGAAGATTATTTCCCCGGCTATGCTTGTAATGGTCACAGTGTTGTTCTATCAAGTGACGCATGTGACTCATTTGTCGAGAGAATTTTTCCTAAATCGGACGACGATCAACGTCTTCAGAGGTCGCCATCACCAAAACGGGCTAAAGCAGAATTCTTGCAACGATATGGGTTATCAATGCGCAAAGAGATAAGAGCAAACCATCTGGAAATAGTGGGACAAATTGAGGAGACCCTGGGAATGGAGTATCATTGCTTTCGTACCACATTAGCAGCAGGTAAATCTGGAAGTTGCCTATCGCATTTGTCAGATACTATTGGAAAAACAACTCTGTTTATGGGAAGATCTTTCAAAGATCGGACGGGATCAACGAACGAGCAAAATGGCTCGCAAAAGCTGTATTTCTATTACATATTATTACCTGCTAAATCTGGTGATCAACTATTCCGGAGTTCTGGGGCATGTGGCGCTGTAGAGTATGCTCAAAGCAAGGATGAATGTTCTTCACTTCTGAACCAACACCTTTTCGTTTCCCCACAGTATGCGCCAAAAGCCAAGCGCTTCAAAAGTCTATCAGCAAAACCTACATCTCCATCAACTCAGCAACCAAGCCTTTGCATATGGATCTTTTCTGTAACGCCGCAGGATTGTTTGATATGGCTTCACGAAAGATTGGACACAAGCGCTTCGTTGACAATGCTATCACGGACAACGGTCTTGTTACACACTGTTGATTCAAGCGTTGCCGAATCCGTGCATCTTCCGTCCAGCTGTCATGTTCTACATGACATACCGATGAGTGTATGTACGATTGAGGAAGAATTGACGAGGCGCCAGCATTCTCACCGAAGCGTTGATCCGAATCCGCATCCATTTCCAGAAGCAGATGAAGACTCCATGTCAACGTTAAAGCAGCAACCTGCAATGTCTTCAACGAGTAAAATGACGGCACAGAGCTCCTCCCCGTCATTTGGAAGTATTATTACCGTGATTCATCTCAACAAGGACGTAAATGCTCTGCCACTAAACTTGTTCAACTGCGCCACATGTCTTATCATTTATGAGGAAGTGCTCTTGATCTCTGTTGAGCTCGCACATGTGTTGGTGACGAAAGAAGATAGGGATGTGAACGGATTTACTGGATGCGAACAGGTGTGTTCTTTCTCCGAGAATTCAAAACCGGAGCCTGTGTCTCATATCGAAGACTTTCGCCTTTTACATCCCTTATCCATGGACGATTTAGTATCAATTTTCTGCGGAGACATCGGAGAAAAAAAGAGGCGGTATGTCGACAGAGGGAACAAACGAAAAGACCAGATCAACATATCCTATGTGGACTATCATAAGTGTCTAAATTATCTCACAACACATCCCTTGGATGTCGCAATACCCAAAGAGATGCCAACGTCGTCCGACAAAGTAACGGAGACTCGGACGAAAAGCAAAAATAAGCGCAAAATGAGTTCCGGCGATGAAAGGTCGAAATAG
>CCG33_Ac2V
ATGGTGAGGAGCACACGCAACCTGATCAGTCTGGTCATCGTTACAATAACGAGCGCTCACTTGGTGGAGGGCAGCTTCACAAAATTATATGGTGAATTTCCGTACAGCACCTCAACTCTGAAAAAATGTCAGACTTGTCTATTAGAACAAGCAGGTGCGACGCGTTTGATCTTGATGAAGAAGACGATAACGGGAACAATAGCTCAAAAAACAGTAAACTTTGAATATCAGACACAGGGTCCAAGCTACTTCTACTCGAATGTAGAGACTTATTGCGTCGGACGGCAATATTGCGGAATCCTTGCAATTGGAGCTACTCAACCCTACCATGAAGCAAAAGAGGCGACGGAAGCGAAACCTGAACAAAGCTATGATAAGCGGTATCAATGCTTATTGAGATTCTCTTTGGCCCACTCGCTTTCGTGTTTCAGAACTCTAAAAGAGCTGAGTGGTTCAGAACTAATGGGCGATTTTCTGTTGCGCAGTCCACTTTATGACCACGACTTGCATTTATTTCTTTTGTTTACATCGAAGAATCTGAAAGAAATGACCGGACATTATTTCCCCGCTATGCTTGTAATGGTCACAGTTTTGTTCTATCAAGTGACGCATGTGACTCATTTGTCGAGAATATTTTTCCTAAATCGGACGACGATCAACGTCTTCAGAGATCGCCATCACCAAAACGGGATAAAGCAGAATTCTTGCAACGATATGGGTTATCAATGA
>CCG33_AcEm2
ATGGTGAGGAGCACACGCAGCCTGATCAGTTTGGTCATCGTTACAATAACGAGCGCTCACTTGGTGGAGGGCAGCTTCACAAAATTATATGGTGAATTTCCGTACAGCACCTCAACTCTGAAAAAATGTCAGACTTGTCTATTAGAACAAGCAGGTGCGAGGCGTTTGATCTTGATGAAGAAGACGATAACGGGAACAATAGCTCAAAAAACAGTAAACTTTGAATATCAGACACAGGGTCCAAGCTACTTCTACTCGAATGTAGAGACTTATTGCGTTGGACGGCAATATTGCGGAATCCTTGCAATTGGAGCTACTCAACCTTACCATGAAGCAAAAGAGGCGACAGAAGCGAAACCTGAACAAAGCTATGACAAGCGGTATCAGTGCTTAGTGAGATTCTCTTTGGCCCACTCGCTTTCGTGTTTCAGAACTCTACAAGAGCTGAGTGGTTCAGAACTAATGGGCGATTTTCTGTTGCGCAGTCCACTTTATCACCACGACTTGCATTTATTTCTTTTGTTTACATCGAAGAATCTGAAAGAAATGACCGAAGATTATTTCCCCGGCTATGCTTGTAATGGTCACAGTGTTGTTCTATCAAGTGACGCATGTGACTCATTTGTCGAGAGAATTTTTCCTAAATCGGACGACGATCAACGTCTTCAGAGGTCGCCATCACCAAAACGGGCTAAAGCAGAATTCTTGCAACGATATGGGTTATCAATGCGCAAAGAGATAAGAGCAAACCATCTGGAAATAGTGGGACAAATTGAGGAGACCCTGGGAATGGAGTATCATTGCTTTCGTACCACATTAGCAGCAGGTAAATCTGGAAGTTGCCTATCGCATTTGTCAGATACTATTGGAAAAACAACTCTGTTTATGGGAAGATCTTTCAAAGATCGGACGGGATCAACGAACGAGCAAAATGGCTCGCAAAAGCTGTATTTCTATTACATATTATTACCTGCTAAATCTGGTGATCAACTATTCCGGAGTTCTGGGGCATGTGGCGCTGTAGAGTATGCTCAAAGCAAGGATGAATGTTCTTCACTTCTGAACCAACACCTTTTCGTTTCCCCACAGTATGCGCCAAAAGCCAAGCGCTTCAAAAGTCTATCAGCAAAACCTACATCTCCATCAACTCAGCAACCAAGCCTTTGCATATGGATCTTTTCTGTAACGCCGCAGGATTGTTTGATATGGCTTCACGAAAGATTGGACACAAGCGCTTCGTTGACAATGCTATCACGGACAACGGTCTTGTTACACACTGTTGATTCAAGCGTTGCCGAATCCGTGCATCTTCCGTCCAGCTGTCATGTTCTACATGACATACCGATGAGTGTATGTACGATTGAGGAAGAATTGACGAGGCGCCAGCATTCTCACCGAAGCGTTGATCCGAATCCGCATCCATTTCCAGAAGCAGATGAAGACTCCATGTCAACGTTAAAGCAGCAACCTGCAATGTCTTCAACGAGTAAAATGACGGCACAGAGCTCCTCCCCGTCATTTGGAAGTATTATTACCGTGATTCATCTCAACAAGGACGTAAATGCTCTGCCACTAAACTTGTTCAACTGCGCCACATGTCTTATCATTTATGAGGAAGTGCTCTTGATCTCTGTTGAGCTCGCACATGTGTTGGTGACGAAAGAAGATAGGGATGTGAACGGATTTACTGGATGCGAACAGGTGTGTTCTTTCTCCGAGAATTCAAAACCGGAGCCTGTGTCTCATATCGAAGACTTTCGCCTTTTACATCCCTTATCCATGGACGATTTAGTATCAATTTTCTGCGGAGACATCGGAGAAAAAAAGAGGCGGTATGTCGACAGAGGGAACAAACGAAAAGACCAGATCAACATATCCTATGTGGACTATCATAAGTGTCTAAATTATCTCACAACACATCCCTTGGATGTCGCAATACCCAAAGAGATGCCAACGTCGTCCGACAAAGTAACGGAGACTCGGACGAAAAGCAAAAATAAGCGCAAAATGAGTTCCGGCGATGAAAGGTCGAAATAG
>CCG33_AcEx1
ATGGTGAGGAGCACACGCAGCCTGATCAGTTTGGTCATCGTTACAATAACGAGCGCTCACTTGGTGGAGGGCAGCTTCACAAAATTATATGGTGAATTTCCGTACAGCACCTCAACTCTGAAAAAATGTCAGACTTGTCTATTAGAGCAAGCAGGTGCGAGGCGTTTGATCTTGATGAAGAAGACGATAACGGGAACAATAGCTCAAAAAACAGTAAACTTTGAATATCAGACACAGGGTCCAAGCTACTTCTACTCGAATGTAGAGACTTATTGCGTTGGACGGCAATATTGCGGAATCCTTGCAATTGGAGCTACTCAACCTTACCATGAAGCAAAAGAGGCGACAGAAGCGAAACCTGAACAAAGCTATGACAAGCGGTATCAGTGCTTAGTGAGATTCTCTTTGGCCCACTCGCTTTCGTGTTTCAGAACTCTACAAGAGCTGAGTGGTTCAGAACTAATGGGCGATTTTCTGTTGCGCAGTCCACTTTATCACCACGACTTGCATTTATTTCTTTTGTTTACATCGAAGAATCTGAAAGAAATGACCGAAGATTATTTCCCCGGCTATGCTTGTAATGGTCACAGTGTTGTTCTATCAAGTGACGCATGTGACTCATTTGTCGAGAGAATTTTTCCTAAATCGGACGACGATCAACGTCTTCAGAGGTCGCCATCACCAAAACGGGCTAAAGCAGAATTCTTGCAACGATATGGGTTATCAATGCGCAAAGAGATAAGAGCAAACCATCTGGAAATAGTGGGACAAATTGAGGAGACCCTGGGAATGGAGTATCATTGCTTTCGTACCACATTAGCAGCAGGTAAATCTGGAAGTTGCCTATCGCATTTGTCAGATACTATTGGAAAAACAACTCTGTTTATGGGAAGATCTTTCAAAGATCGGACGGGATCAACGAACGAGCAAAATGGCTCGCAAAAGCTGTATTTCTATTACATATTATTACCTGCTAAATCTGGTGATCAACTATTCCGGAGTTCTGGGGCATGTGGCGCTGTAGAGTATGCTCAAAGCAAGGATGAATGTTCTTCACTTCTGAACCAACACCTTTTCGTTTCCCCACAGTATGCGCCAAAAGCCAAGCGCTTCAAAAGTCTATCAGCAAAACCTACATCTCCATCAACTCAGCAACCAAGCCTTTGCATATGGATCTTTTCTGTAACGCCGCAGGATTGTTTGATATGGCTTCACGAAAGATTGGACACAAGCGCTTCGTTGACAATGCTATCACGGACAACGGTCTTGTTACACACTGTTGATTCAAGCGTTGCCGAATCCGTGCATCTTCCGTCCAGCTGTCATGTTCTACATGACATACCGATGAGTGTATGTACGATTGAGGAAGAATTGACGAGGCGCCAGCATTCTCACCGAAGCGTTGATCCGAATCCGCATCCATTTCCAGAAGCAGATGAAGACTCCATGTCAACGTTAAAGCAGCAACCTGCAATGTCTTCAACGAGTAAAATGACGGCACAGAGCTCCTCCCCGTCATTTGGAAGTATTATTACCGTGATTCATCTCAACAAGGACGTAAATGCTCTGCCACTAAACTTGTTCAACTGCGCCACATGTCTTATCATTTATGAGGAAGTGCTCTTGATCTCTGTTGAGCTCGCACATGTGTTGGTGACGAAAGAAGATAGGGATGTGAACGGATTTACTGGATGCGAACAGGTGTGTTCTTTCTCCGAGAATTCAAAACCGGAGCCTGTGTCTCATATCGAAGACTTTCGCCTTTTACATCCCTTATCCATGGACGATTTAGTATCAATTTTCTGCGGAGACATCGGAGAAAAAAAGAGGCGGTATGTCGACAGAGGGAACAAACGAAAAGACCAGATCAACATATCCTATGTGGACTATCATAAGTGTCTAAATTATCTCACAACACATCCCTTGGATGTCGCAATACCCAAAGAGATGCCAACGTCGTCCGACAAAGTAACGGAGACTCGGACGAAAAGCAAAAATAAGCGCAAAATGAGTTCCGGCGATGAAAGGTCGAAATAG
>CCG33_Ac7V
ATGGTGAGGAGCACACGCAACCTGATCAGTCTGGTCATCGTTACAATAACGAGCGCTCACTTGGTGGAGGGCAGCTTCACAAAATTATATGGTGAATTTCCGTACAGCACCTCAACTCTGAAAAAATGTCAGACTTGTCTATTAGAACAAGCAGGTGCGACGCGTTTGATCTTGATGAAGAAGACGATAACTGGAACAATAGCTCAAAAAACAGTAAACTTTGAATATCAGACGCAGGGTCCAAGCTACTTCTACTCGAATGTAGAGACTTATTGCGTTGGACGGCAATATTGCGGAATCCTTGCAATTGGAGCTACTCAACCCTACCATGAAGCAAAAGAGGCGACGGAAGCGAAACCTGAACAAAGCTATGATAAGCGGTATCAATGCTTATTGAGATTCTCTTTGGCCCACTCGCTTTCGTGTTTCAGAACTCTAAAAGAGCTGAGTGGTTCAGAACTAATGGGCGATTTTCTGTTGCGCAGTCCACTTTATGACCACGACTTGCATTTATTTCTTTTGTTTACATCGAAGAATCTGAAAGAAATGACCAAAGATTATTTCCCCGGCTATGCTTGTAATGGTCACAGTGTTGTTCTATCAAGTGACGCATGTGGCTCATTTGTCGAGAATATTTTTCCTAAATCGGACGACGATCAACGTCTTCAGAGATCGCCATCACCAAAACGGGCTAAAGCAGAATTCTTGCAACGATATGGGTTATCAATGAGCAAAGAGATAAGAGAAAACCATCCGGAAATAGTGAGACAAATTGAGGAGACCCTGGGAATGGAGTATCATTGCTTTCGTACCACATTAGCCGCAGGTAAATCTGGAAGTTGCCTATCGTATTTGTCAGATACTATTGGAAAAACAACTCTGTTTATGGGAAGATCTTTCAAAGATCGGACGGGATCAACGAACGAGCAAAATGGCTCGCAAAAGCTGTATTTCTATTACATATTATTACCTCCCAAATCTGGTGATCAACAATTCCGGAGTTCTGGGGCATGTGGCGCTGTAGAGTATGCTCAAAGCAAGGATGAATGTTCTTCACTTCTGAACCAACACCTTTTCGTTTCCCCACAGTATGCGCCAAAAGCCAAGCGCTTCAAAAGTCTATCAGCAAAACCTACATCTCCATCAACTCAGCAACCAAGCCTTTGCATATGGATCTTTTCTGTAACGCCGCAGGATTGTTTGATATGGCTTCACGAAACATTGGACACAAGCGATTCGTTGACAATGCTATCACGGACAACGGCCTTGTTACACACTGTTCATTCAAGCGTTGCCGAATCCGTGCATCTTGCGTCCAGCTGTCATGTTCTACATGACATACCGGTGAGTGTATGTACGATTGAGGAAGAATTGACGAGGCGCCAGCATTCTCACCGAAGCGTTGATCCGAATCCGCATCCATTTCCAGAAGCAGATGAAGACTCCATGTCAACGTTAAAGCAGCAACCTGCAATGTCTTCAACGAGTAAAATGACGGCACAGAGCTCCTCCCCGTCATTTGGAAGTATTATTACCGTGATTCATCTCAACAAGGACGTAAATGCTCTGCCACTAAACTTGTTCAACTGCGCCACATGTCTTATCATTTATGAGGAAGTGCTCTTGATCTCTGTTGAGCTCGCACATGTGTTGGTGACGAAAGAAGATAGGGATGTGAACGGATTTACTGGATGCGAACAGGTGTGTTCTTTCTCCGAGAATTCAAAACCGGAGCCTGTGTCTCATATCGAAGACTTTCGCCTTTTACATCCCTTATCCATGGACGATTTAGTATCAATTTTCTGCGGAGACATCGGAGAAAAAAAGAGGCGGTATGTCGACAGAGGGAACAAACGAAAAGACCAGATCAACATATCCTATGTGGACTATGATAAGTGTCTAAATTATCTCACAACACATCCCTTGGATGTCGCAATACCCAAAGAGATGCCAACGTCGTCCGACAAAGTAACCGAGACTCGGACGAAAAGCAAAAATAAGCGCAAAATGAGTTCCGGCGATGAAAGGTCGAAAAAGGCGCAGTAA
>CCG33_AcBoT
ATGGTGAGGAGCACACGCAACCTGATCAGTCTGGTCATCGTTACAATAACGAGCGCTCACTTGGTGGAGGGCAGCTTCACAAAATTATATGGTGAATTTCCGTACAGCACCTCAACTCTGAAAAAATGTCAGACTTGTCTATTAGAACAAGCAGGTGCGACGCGTTTGATCTTGATGAAGAAGACGATAACTGGAACAATAGCTCAAAAAACAGTAAACTTTGAATATCAGACGCAGGGTCCAAGCTACTTCTACTCGAATGTAGAGACTTATTGCGTTGGACGGCAATATTGCGGAATCCTTGCAATCGGAGCTACTCAACCCTACCATGAAGCAAAAGAGGCGACGGAAGCGAAACCTGAACAAAGCTATGATAAGCGGTATCAATGCTTATTGAGATTCTCTTTGGCCCACTCGCTTTCGTGTTTCAGAACTCTAAAAGAGCTGAGTGGTTCAGAACTAATGGGCGATTTTCTGTTGCGCAGTCCACTTTATGACCACGACTTGCATTTATTTCTTTTGTTTACATCGAAGAATCTGAAAGAAATGACCAAAGATTATTTCCCCGGCTATGCTTGTAATGGTCACAGTGTTGTTCTATCAAGTGACGCATGTGACTCATTTGTCGAGAATATTTTTCCTAAATCGGACGACGATCAACGTCTTCAGAGATCGCCATCACCAAAACGGGCTAAAGCAGAATTCTTGCAACGATATGGGTTATCAATGAGCAAAGAGATAAGAGAAAACCATCCGGAAATAGTGAGACAAATTGAGGAGACCCTGGGAATGGAGTATCATTGCTTTCGTACCACATTAGCCGCAGGTAAATCTGGAAGTTGCCTATCGTATTTGTCAGATACTATTGGAAAAACAACTCTGTTTATGGGAAGATCTTTCAAAGATCGGACGGGATCAACGAACGAGCAAAATGGCTCGCAAAAGCTGTATTTCTATTACATATTATTACCTCCCAAATCTGGTGATCAACAATTCCGGAGTTCTGGGGCATGTGGCGCTGTAGAGTATGCTCAAAGCAAGGATGAATGTTCTTCACTTCTGAACCAACACCTTTTCGTTTCCCCACAGTATGCGCCAAAAGCCAAGCGCTTCAAAAGTCTATCAGCAAAACCTACATCTCCATCAACTCAGCAACCAAGCCTTTGCATATGGATCTTTTCTGTAACGCCGCAGGATTGTTTGATATGGCTTCACGAAACATTGGACACAAGCGATTCGTTGACAATGCTATCACGGACAACGGCCTTGTTACACACTGTTCATTCAAGCGTTGCCGAATCCGTGCATCTTGCGTCCAGCTGTCATGTTCTACATGACATACCGGTGAGTGTATGTACGATTGAGGAAGAATTGACGAGGCGCCAGCATTCTCACCGAAGCGTTGATCCGAATCCGCATCCATTTCCAGAAGCAGATGAAGACTCCATGTCAACGTTAAAGCAGCAACCTGCAATGTCTTCAACGAGTAAAATGACGGCACAGAGCTCCTCCCCGTCATTTGGAAGTATTATTACCGTGATTCATCTCAACAAGGACGTAAATGCTCTGCCACTAAACTTGTTCAACTGCGCCACATGTCTTATCATTTATGAGGAAGTGCTCTTGATCTCTGTTGAGCTCGCACATGTGTTGGTGACGAAAGAAGATAGGGATGTGAACGGATTTACTGGATGCGAACAGGTGTGTTCTTTCTCCGAGAATTCAAAACCGGAGCCTGTGTCTCATATCGAAGACTTTCGCCTTTTACATCCCTTATCCATGGACGATTTAGTATCAATTTTCTGCGGAGACATCGGAGAAAAAAAGAGGCGGTATGTCGACAGAGGGAACAAACGAAAAGACCAGATCAACATATCCTATGTGGACTATGATAAGTGTCTAAATTATCTCACAACACATCCCTTGGATGTCGCAATACCCAAAGAGATGCCAACGTCGTCCGACAAAGTAACCGAGACTCGGACGAAAAGCAAAAATAAGCGCAAAATGAGTTCCGGCGATGAAAGGTCGAAAAAGGCGCAGTAA


>CCG40_Ac2V
ATGGCCTATCGATTGTTCCTGACGCTATGGGTGTATCAAATGTATCATGTCGTTGGTGTTCTACAATCAGGCGAGCTGAGAATAAAGAAGACCGACAGCAGAAAATCACTGTCATTATGCCAGGCATGCGTTCTCAACAAACTGGGCGCTTCCCGAATGAACTGA
>CCG40_AcEM2
ATGGCCTATCGATTGTTCCTGACGCTATGGGTGTATCAAATCTATCATGTCGTTGGTGTTCTAAAATCAGGCGAGTTGAGAATAAAAAAGACCGACAGCAGAAATTCACTGTCATTATGCCAGGCATGCGTTCTCAACAAACTGGGCGCTTCCCGAATGAAACTGATAAATGACGATGAAGAAGTCGCTACATATAAGATTACCGGCTCAGACTTTGTGTTCGCAAACCTTAAAGTCGATTGCAGTGGTGTGAACGAGTGCAATATAGATAAGATCATACCGCTGTCATGGCCTTCCATGATGCCAAATGAAATTGCTCTATCCGCAAGGAGTCCGCAATTGTACGTATCAGCATCTGAATCGTCTTCAAGTGTCTTGTGCATGGACTGTCTCCAAGAAAACGCTGCTGCAAGATTCATTAGCAAATTTCGGGTGAACAAATTGAAAGTTGTACGCATAGTTTATATGATTTATGGCGCACTATTGAATACCCAACATCTAAAGTGCACGGATTATTGCCCAGGGCTGACGATTCTAGAAGAAATGGATAATTCCAAACAACTTGTGCAAATATTTCGTTCGGAAGAACATCTGCCACTGAGCAGAATTCGCCATCACGTTATCCAATGCAATGCCTTAAGCCACAAATGA
>CCG40_AcBoT
ATGGCCTATCGATTGTTCCTGACGCTATGGGTGTATCAAATCTATCATGTCGTTGGTGTTCTAAAATCAGGCGAGTTGAGAATAAAGAAGACCGACAGCAGAAAATCACTGTCATTTTGCCAGGCATGCGTTCTCAACGAACTGGGCGCTTCCCGAATGAAACTGATAAATGACGATGAAGAAGTCGCTACATATAAGATTACCGGCTCAGACTTTGTGTTCGCAAACCTTAAAGTCGATTGCAGTGGTGTGAACGAGTGCAATATAGATAAGATCATACCGCTGTCATGGCCTTCCATGATGCCAAATGAAATTGCTCTATCCGCAAGGAGTCCGCAATTGTACGTATCAGCATCTGAATCGTCTTCAAGTGTCTTGTGCATGGACTGTCTCCAAGAAAACGCTGCTGCAAGATTCATTAGCAAATTTCGGGTGAACAAATTGAAAGTTAAATGGATAATTCCAAACAACTTGTGCAAATATTTCGTTCGGAAGAACATCTGCCACTGA
>CCG40_AcEx1
ATGGCCTAGCAATTGTTCCTGACGCTATGGGTGTATC
>CCG40_Ac7V
ATGGCCTATCGATTGTTCCTGACGCTATGGGTGTATCAAATCTATCATGTCGTTGGTGTTCTAAAATCAGGCGAGTTGAGAATAAAGAAGACCGACAGCAGAAAATCACTGTCATTTTGCCAGGCATGCGTTCTCAACGAACTGGGCGCTTCCCGAATGAAACTGATAAATGACGATGAAGAAGTCGCTACATATAAGATTACCGGCTCAGACTTTGTGTTCGCAAACCTTAAAGTCGATTGCAGTGGTGTGAACGAGTGCAATATAGATAAGATCATACCGCTGTCATGGCCTTCCATGATGCCAAATGAAATTGCTCTATCCGCAAGGAGTCCGCAATTGTACGTATCAGCATCTGAATCGTCTTCAAGTGTCTTGTGCATGGACTGTCTCCAAGAAAACGCTGCTGCAAGATTCATAAGCAAATTTCGGGTGAACAAATTGAAAGTTGTACGCATAGTTTATATGATTTATGGCGCACTATTGAATACCCAACATCTAAAGTGCACGGATTATTGCCCAGGGCTGACGATTCTAGAAGAAATGGATAATTCCAAACAACTTGTGCAAATATTTCGTTCGGAAGAACATCTGCCACTGAGCAGAATTCGCCATCACGTTATCCAATGCAATGCCTTAAGCCACAAATGA
>CCG40_AcNc2
ATGGCCTATCGATTGTTCCTGACGCTATGGGTGTATCAAATCTATCATGTCGTTGGTGTTCTAAAATCAGGCGAGTTGAGAATAAAAAAGACCGACAGCAGAAATTCACTGTCATTATGCCAGGCATGCGTTCTCAACAAACTGGGCGCTTCCCGAATGAAACTGATAAATGACGATGAAGAAGTCGCTACATATAAGATTACCGGCTCAGACTTTGTGTTCGCAAACCTTAAAGTCGATTGCAGTGGTGTGAACGAGTGCAATATAGATAAGATCATACCGCTGTCATGGCCTTCCATGATGCCAAATGAAATTGCTCTATCCGCAAGGAGTCCGCAATTGTACGTATCAGCATCTGAATCGTCTTCAAGTGTCTTGTGCATGGACTGTCTCCAAGAAAACGCTGCTGCAAGATTCATTAGCAAATTTCGGGTGAACAAATTGAAAGTTGTACGCATAGTTTATATGATTTATGGCGCACTATTGAATACCCAACATCTAAAGTGCACGGATTATTGCCCAGGGCTGACGATTCTAGAAGAAATGGATAATTCCAAACAACTTGTGCAAATATTTCGTTCGGAAGAACATCTGCCACTGAGCAGAATTCGCCATCACGTTATCCAATGCAATGCCTTAAGCCACAAATGA


>CCG67_AcEM2
ATGCGCTGTACTCGACGACTAAGTGCTTTCGCATGGATTTTAGCATTGTATCTGCATGCAAGTGGTAGTACACTTCACGAAAGAAGATACCGTTTGCTTGTAGAGCGGAAAAGGGGTGACATTCAGAACGTCATGCTTGACTATTACCGATATTGCCAAAACTGCATGATAGCCAAACTAGGAGCAATCAGTATGTCTTTGCAAAGTCTTTCCGAATCAAGCTTGGAATTTACAATGGTCACAACAAGCACTGACGGTTGGCGTGCACACATGTATTGTAGTCGTGATCATGCATGCCATGGATTGAAAATATATTCATCCGAGCTTCCAAAGGTATCGACGGTTGCACCCGGGCAAGGAACTTTGACGACTGTTTTTGAAATCGAAGAATCGAAACGCCTACCGTCTCCATCAGCAAGTGAACATTTTAAAGTAAAGCCAACGTGTCTGGCTCATGAATTATCATTTAGCAGCAACGACTGCAAAATGTGCTTGAGACAAAGAAGTGGCTCAGAAAGCTTCGGTGAATTTCATATGCTATTGGACCAGAAACAATACGTCGTTTATGTATTGAGAACGTCTGAGTTGGCAGGAACCATTGGAGCAGCTTGTTCCAGACTCGAGAAGTGCTCTTTTATCGCGGAAACGGAGTACCCTTCTGATCTATGTGAACATATTTTTGAAACGGGAGTCTCTACGTATGTTGAACCGGGCATAACGATGGGAGGTCATGATGTAGTTGGCGGAATACCGGTGGACGAAAAAAAAACATGGGTTAAAAAAAAAGGATTGTGGTGTCTTGCAGTCAAGAGAAGAGAGGTCATTCCGCCAGCAAAATCCCTGTATGGTCACTATGAGCGGATAATGCGGTGCATCGAATGCGTGGCTGAAATACTGAAGGAAACTGTGCATTGGATGAATGTTGACGCTGGACCTGAGGATAAAGCATTCTTCTTGTATCGTTCCGAAAGCCCTCTGAAAATAAAGGATCCTTGTAAATCATTATGTTCCGTCGCTAAGCCAGACCACACCACAAAGTGTTACCAAAACTACTATGCCCACTTTGATATGGCTGCAATTGAAGACCAGATCTTTGCGAACCCGCCAGAACCTAAAACGAATCATATCCCTGATGATCATGGTAAGTGTGTTGTGGCTCACTCTCTCCCTGGCTCGAACTCCTGTCTTCAGTGTCTAATGTCGCAATACGACGAAGCAAAGGGTGCGAACCTATCGCCTAGCATATCGCTATTTGATTTTCAAGCCACTGGAATATTGCACTCTCAAACTTGCTTTGAGAAAAAACAGTGTGCCAAACTCGTGTTTGTACCCAATGGAATATGTGATTACGAGTTTATGCCAGAAGCCAGTTCTGATGTACTTTCATCGGTCCGAATAAGAGAAAATCCGACGAAAGGTAGATATTCACACGGAACAAGCTCTGAGCATTTCTCCTCGGCTGGAACCTCATCGATCGATTCTGAAAGACTCGCCACGATTGTGTTAGTTTTATCTACTGAACTAACGTGCCTGGTTTGTTTTGCACTTGCGTACGATGTGGTAGTGATGTCAGCTACAAAGAAGTACTTGTGGATGGTTGAGCCACACAATCGAGTGTCGAAATGTCATTGTCCACTGAATATGGAACGAAAGATTGAAAATTTCAAAATCAACTCACCACGACTAATATCTGGAGACCAGGTACAAAAGATGTACCTAGATAAGGATGGAAAGGCTTCGGTTGTTCAAGCTCAAGATATACCGATAGTGGTTCCTTGA
>CCG67_Ac2V
ATGCGCTGTACTCGACGACTAAGTGCTTTCGCATGGATTTTAGCATTGTATCTGCATGCAAGTGGTAGTACACTTCACGAAAGAAGATACCGTTTGCTTGTAGAGCGGAAAAGGGGTGACATTCAGAACGTCATGCTTGACTATTACCGATATTGCCAAAACTGCATGATAGCCAAACTAGGAGCAATCAGTATGTCTTTGCAAAGTCTTTCCGAATCAAGCTTGGAATTTACAATGGTCACAACAAGCACTGACGGTTGGCGTGCACACATGTATTGTAGTCGTGATCATGCATGCCATGGATTGAAAATATATTCATCCGAGCTTCCAAAGGTATCGACGGTTGCACCCGGGCAAGGAACTTTGACGACTGTTTTTGAAATTGAAGAATCGAAACGCCTACCGTCTCCATCAGCAAGTGAACATTTTAAAGTAAAGCCAACGTGTCTGGCTCATGAATTATCATTTAGCAGCAACGACTGCAAAATGTGCTTGAGACAAAGAAGTGGCTCAGAAAGCTTCGGTGAATTTCATATGCTATTGGACCAGAAACAATACGTCGTTTATGTATTGAGAACGTCTGAGTTGGCAGGAACCATTGGAGCAGCTTGTTCCAGACTCGAGAAGTGCTCTTTTATCGCGGAAACGGAGTACCCTTCTGATCTATGTGAACATATTTTTGAAACGGGAGTCTCTACGTATGTTGAACCGGGCATAACGATGGGAGGTCATGATGTAGTTGACGGAATACCGGTGGACGAACAAAAAACATGGGTTAAAAAAAAAGGATTGTGGTGTCTTGCAGTCAAGAGAAGAGAGGTCATTCCGCCAGCAAAATCCCTGTATGGTCACTATGAGCGGATAATGCGGTGCATCGAATGCGTGGCTGAAATACTGAAGGAAACTGTGCATTGGATGAATGTTGACGCTGGACCTGAGGATAAAGCATTCTTCTTGTATCGTTCCGAAAGCCCTCTGAAAATAAAGGATCCTTGTAAATCATTATGTTCCGTCGCTAAGCCAGACCACACCACAAAGTGTTACCAAAACTACTATGCCCACTTTGATATGGCTGCAATTGAAGACCAGATCTTTGCGAACCCGCCAGAACCTAAAACGAATCATATCCCTGATGATCATGGTAAGTGTGTTGTGGCTCACTCTCTCCCTGGCTCGAACTCCTGTCTTCAGTGTCTAATGTCGCAATACGACGAAGCAAAGGGTGCGAACCTATCGCCTAGCATATCGCTATTTGATTTTCAAGCCACTGGAATATTGCACTCTCAAACTTGCTTTGAGAAAAAACAGTGTGCCAAACTCGTGTTTGTACCCAATGGAATATGTGATTACGAGTTTATGCCAGAAGCCAGTTCTGATGTACTTTCATCGGTCCGAATAAGAGAAAATCCGACGAAAGGTAGATATTCACACGGAACAAGCTCTGAGCATTTCTCCTCGGCTGGAACCTCATCGATCGATTCTGAAAGACTCGCCACGATTGTGTTAGTTTTATCTACTGAACTAACGTGCCTGGTTTGTTTTGCACTTGCGTACGATGTGGTAGTGATGTCAGCTACAAAGAAGTACTTGTGGATGGTTGAGCCACACAATCGAGTGTCGAAATGTCATTGTCCACTGAATATGGAACGAAAGATTGAAAATTTCAAAATCAACTCACCACGACTAATATCTGGAGACCAGGTACAAAAGATGTACCTAGATAAGGATGGAAAGACTTCGGTTGTTCAAGCTCAAGATATACCGATAGTGGTTCCTTGA
>CCG67_AcEx1
ATGCGCTGTACTCGACGACTAAGTGCTTTCGCATGGATTTTAGCATTGTATCTGCATGCAAGTGGTAGTACACTTCACGAAAGAAGATACCGTTTGCTTGTAGAGCGGAAAAGGGGTGACATTCAGAACGTCATGCTTGACTATTACCGATATTGCCAAAACTGCATGATAGCCAAACTAGGAGCAATCAGTATGTCTTTGCAAAGTCTTTCCGAATCAAGCTTGGAATTTACAATGGTCACAACAAGCACTGACGGTTGGCGTGCACACATGTATTGTAGTCGTGATCATGCATGCCATGGATTGAAAATATATTCATCCGAGCTTCCAAAGGTATCGACGGTTGCACCCGGGCAAGGAACTTTGACGACTGTTTTTGAAATCGAAGAATCGAAACGCCTACCGTCTCCATCAGCAAGTGAACATTTTAAAGTAAAGCCAACGTGTCTGGCTCATGAATTATCATTTAGCAGCAACGACTGCAAAATGTGCTTGAGACAAAGAAGTGGCTCAGAAAGCTTCGGTGAATTTCATATGCTATTGGACCAGAAACAATACGTCGTTTATGTATTGAGAACGTCTGAGTTGGCAGGAACCATTGGAGCAGCTTGTTCCAGACTCGAGAAGTGCTCTTTTATCGCGGAAACGGAGTACCCTTCTGATCTATGTGAACATATTTTTGAAACGGGAGTCTCTACGTATGTTGAACCGGGCATAACGATGGGAGGTCATGATGTAGTTGGCGGAATACCGGTGGACGAAAAAAAAACATGGGTTAAAAAAAAAGGATTGTGGTGTCTTGCAGTCAAGAGAAGAGAGGTCATTCCGCCAGCAAAATCCCTGTATGGTCACTATGAGCGGATAATGCGGTGCATCGAATGCGTGGCTGAAATACTGAAGGAAACTGTGCATTGGATGAATGTTGACGCTGGACCTGAGGATAAAGCATTCTTCTTGTATCGTTCCGAAAGCCCTCTGAAAATAAAGGATCCTTGTAAATCATTATGTTCCGTCGCTAAGCCAGACCACACCACAAAGTGTTACCAAAACTACTATGCCCACTTTGATATGGCTGCAATTGAAGACCAGATCTTTGCGAACCCGCCAGAACCTAAAACGAATCATATCCCTGATGATCATGGTAAGTGTGTTGTGGCTCACTCTCTCCCTGGCTCGAACTCCTGTCTTCAGTGTCTAATGTCGCAATACGACGAAGCAAAGGGTGCGAACCTATCGCCTAGCATATCGCTATTTGATTTTCAAGCCACTGGAATATTGCACTCTCAAACTTGCTTTGAGAAAAAACAGTGTGCCAAACTCGTGTTTGTACCCAATGGAATATGTGATTACGAGTTTATGCCAGAAGCCAGTTCTGATGTACTTTCATCGGTCCGAATAAGAGAAAATCCGACGAAAGGTAGATATTCACACGGAACAAGCTCTGAGCATTTCTCCTCGGCTGGAACCTCATCGATCGATTCTGAAAGACTCGCCACGATTGTGTTAGTTTTATCTACTGAACTAACGTGCCTGGTTTGTTTTGCACTTGCGTACGATGTGGTAGTGATGTCAGCTACAAAGAAGTACTTGTGGATGGTTGAGCCACACAATCGAGTGTCGAAATGTCATTGTCCACTGAATATGGAACGAAAGATTGAAAATTTCAAAATCAACTCACCACGACTAATATCTGGAGACCAGGTACAAAAGATGTACCTAGATAAGGATGGAAAGGCTTCGGTTGTTCAAGCTCAAGATATACCGATAGTGGTTCCTTGA
>CCG67_AcNc2
ATGCGCTGTACTCGACGACTAAGTGCTTTCGCATGGATTTTAGCATTGTATCTGCATGCAAGTGGTAGTACACTTCACGAAAGAAGATACCGTTTGCTTGTAGAGCGGAAAAGGGGTGACATTCAGAACGTCATGCTTGACTATTACCGATATTGCCAAAACTGCATGATAGCCAAACTAGGAGCAATCAGTATGTCTTTGCAAAGTCTTTCCGAATCAAGCTTGGAATTTACAATGGTCACAACAAGCACTGACGGTTGGCGTGCACACATGTATTGTAGTCGTGATCATGCATGCCATGGATTGAAAATATATTCATCCGAGCTTCCAAAGGTATCGACGGTTGCACCCGGGCAAGGAACTTTGACGACTGTTTTTGAAATCGAAGAATCGAAACGCCTACCGTCTCCATCAGCAAGTGAACATTTTAAAGTAAAGCCAACGTGTCTGGCTCATGAATTATCATTTAGCAGCAACGACTGCAAAATGTGCTTGAGACAAAGAAGTGGCTCAGAAAGCTTCGGTGAATTTCATATGCTATTGGACCAGAAACAATACGTCGTTTATGTATTGAGAACGTCTGAGTTGGCAGGAACCATTGGAGCAGCTTGTTCCAGACTCGAGAAGTGCTCTTTTATCGCGGAAACGGAGTACCCTTCTGATCTATGTGAACATATTTTTGAAACGGGAGTCTCTACGTATGTTGAACCGGGCATAACGATGGGAGGTCATGATGTAGTTGGCGGAATACCGGTGGACGAAAAAAAAACATGGGTTAAAAAAAAAGGATTGTGGTGTCTTGCAGTCAAGAGAAGAGAGGTCATTCCGCCAGCAAAATCCCTGTATGGTCACTATGAGCGGATAATGCGGTGCATCGAATGCGTGGCTGAAATACTGAAGGAAACTGTGCATTGGATGAATGTTGACGCTGGACCTGAGGATAAAGCATTCTTCTTGTATCGTTCCGAAAGCCCTCTGAAAATAAAGGATCCTTGTAAATCATTATGTTCCGTCGCTAAGCCAGACCACACCACAAAGTGTTACCAAAACTACTATGCCCACTTTGATATGGCTGCAATTGAAGACCAGATCTTTGCGAACCCGCCAGAACCTAAAACGAATCATATCCCTGATGATCATGGTAAGTGTGTTGTGGCTCACTCTCTCCCTGGCTCGAACTCCTGTCTTCAGTGTCTAATGTCGCAATACGACGAAGCAAAGGGTGCGAACCTATCGCCTAGCATATCGCTATTTGATTTTCAAGCCACTGGAATATTGCACTCTCAAACTTGCTTTGAGAAAAAACAGTGTGCCAAACTCGTGTTTGTACCCAATGGAATATGTGATTACGAGTTTATGCCAGAAGCCAGTTCTGATGTACTTTCATCGGTCCGAATAAGAGAAAATCCGACGAAAGGTAGATATTCACACGGAACAAGCTCTGAGCATTTCTCCTCGGCTGGAACCTCATCGATCGATTCTGAAAGACTCGCCACGATTGTGTTAGTTTTATCTACTGAACTAACGTGCCTGGTTTGTTTTGCACTTGCGTACGATGTGGTAGTGATGTCAGCTACAAAGAAGTACTTGTGGATGGTTGAGCCACACAATCGAGTGTCGAAATGTCATTGTCCACTGAATATGGAACGAAAGATTGAAAATTTCAAAATCAACTCACCACGACTAATATCTGGAGACCAGGTACAAAAGATGTACCTAGATAAGGATGGAAAGGCTTCGGTTGTTCAAGCTCAAGATATACCGATAGTGGTTCCTTGA
>CCG67_Ac7V
ATGCGCTGTACTCGACGACTAAGTGCTTTCGCATGGATTTTAGCATTGTATCTGCATGCAAGTGGTAGTACACTTCACGAAAGAAGATACCGTTTGCTTGTAGAGCGGAAAAGGGGTGACATTCAGAACGTCATGCTTGACTATTACCGATATTGCCAAAACTGCATGATAGCCAAACTAGGAGCAATCAGTATGTCTTTGCAAAGTCTTTCCGAATCAAGCTTGGAATTTACAATGGTCACAACAAGCACTGACGGTTGGCGTGCACACATGTATTGTAGTCGTGATCATGCATGCCATGGATTGAAAATATATTCATCCGAGCTTCCAAAGGTATCGACGGTTGCACCCGGGCAAGGAACTTTGACGACTGTTTTTGAAATTGAAGAATCGAAACGCCTACCGTCTCCATCAGCAAGTGAACATTTTAAAGTAAAGCCAACGTGTCTGGCTCATGAATTATCATTTAGCAGCAACGACTGCAAAATGTGCTTGAGACAAAGAAGTGGCTCAGAAAGCTTCGGTGAATTTCATATGCTATTGGACCAGAAACAATACGTCGTTTATGTATTGAGAACGTCTGAGTTGGCAGGAACCATTGGAGCAGCTTGTTCCAGACTCGAGAAGTGCTCTTTTATCGCGGAAACGGAGTACCCTTCTGATCTATGTGAACATATTTTTGAAACGGGAGTCTCTACGTATGTTGAACCGGGCATAACGATGGGAGGTCATGATGTAGTTGACGGAATACCGGTGGACGAACAAAAAACATGGGTTAAAAAAAAAGGATTGTGGTGTCTTGCAGTCAAGAGAAGAGAGGTCATTCCGCCAGCAAAATCCCTGTATGGTCACTATGAGCGGATAATGCGGTGCATCGAATGCGTAGCTGAAATACTGAAGGAAACTGTGCATTGGATGAATGTTGACGCTGGACCTGAGGATAAAGCATTCTTCTTGTATCGTTCCGAAAGCCCTTTGAAAATAAAGGATCCTTGTAAATCATTATGTTCCGTCGCTAAGCCAGACCACACCACAAAGTGTTACCAAAACTACTATGCCCACTTTGATATGGCTGCAATTGAAGACCAGATCTTTGCGAACCCGCCAGAACCTAAAACGAATCATATCCCTGATGATCATGGTAAGTGTGTTGTGGCTCACTCTCTCCCTGGCTCGAACTCCTGTCTTCAGTGTCTAATGTCGCAATACGACGAAGCAAAGGGTGCGAACCTATCGCCTAGCATATCGCTATTTGATTTTCAAGCCACTGGAATATTGCACTCTCAAACTTGCTTTGAGAAAAAACAGTGTGCCAAACTCGTGTTTGTACCCAATGGAATATGTGATTACGAGTTTATGCCAGAAGCCAGTTCTGATGTACTTTCATCGGTCCGAATAAGAGAAAATCCGACGAAAGGTAGATATTCACACGGAACAAGCTCTGAGCATTTCTCCTCGGCTGGAACCTCATCGATCAATTCTGAAAGACTCGCCACGATTGTGTTAGTTTTATCTACTGAACTAACGTGCCTGGTTTGTTTTGCACTTGCGTACGATGTGGTAGTGATGTCAGCTACAAAGAAGTACTTGTGGATGGTTGAGCCACACAATCGAGTGTCGAAATGTCATTGTCCACTGAATATGGAACGAAGGATTGAAAATTTCAAAATCAACTCACCACGACTAATATCTGGAGACCAGGTACAAAAGATGTACCTAGATAAGGATGGAAAGGCTTCGGTTGTTCAAGCTCAAGATATACCGATAGTGGTTCCTTGA
>CCG67_AcBoT
ATGCGCTGTACTCGACGACTAAGTGCTTTCGCATGGATTTTAGCATTGTATCTGCATGCAAGTGGTAGTACACTTCACGAAAGAAGATACCGTTTGCTTGTAGAGCGGAAAAGGGGTGACATTCAGAACGTCATGCTTGACTATTACCGATATTGCCAAAACTGCATGATAGCCAAACTAGGAGCAATCAGTATGTCTTTGCAAAGTCTTTCCGAATCAAGCTTGGAATTTACAATGGTCACAACAAGCACTGACGGTTGGCGTGCACACATGTATTGTAGTCGTGATCATGCATGCCATGGATTGAAAATATATTCATCCGAGCTTCCAAAGGTATCGACGGTTGCACCCGGGCAAGGAACTTTGACGACTGTTTTTGAAATTGAAGAATCGAAACGCCTACCGTCTCCATCAGCAAGTGAACATTTTAAAGTAAAGCCAACGTGTCTGGCTCATGAATTATCATTTAGCAGCAACGACTGCAAAATGTGCTTGAGACAAAGAAGTGGCTCAGAAAGCTTCGGTGAATTTCATATGCTATTGGACCAGAAACAATACGTCGTTTATGTATTGAGAACGTCTGAGTTGGCAGGAACCATTGGAGCAGCTTGTTCCAGACTCGAGAAGTGCTCTTTTATCGCGGAAACGGAGTACCCTTCTGATCTATGTGAACATATTTTTGAAACGGGAGTCTCTACGTATGTTGAACCGGGCATAACGATGGGAGGTCATGATGTAGTTGACGGAATACCGGTGGACGAACAAAAAACATGGGTTAAAAAAAAAGGATTGTGGTGTCTTGCAGTCAAGAGAAGAGAGGTCATTCCGCCAGCAAAATCCCTGTATGGTCACTATGAGCGGATAATGCGGTGCATCGAATGCGTGGCTGAAATACTGAAGGAAACTGTGCATTGGATGAATGTTGACGCTGGACCTGAGGATAAAGCATTCTTCTTGTATCGTTCCGAAAGCCCTTTGAAAATAAAGGATCCTTGTAAATCATTATGTTCCGTCGCTAAGCCAGACCACACCACAAAGTGTTACCAAAACTACTATGCCCACTTTGATATGGCTGCAATTGAAGACCAGATCTTTGCGAACCCGCCAGAACCTAAAACGAATCATATCCCTGATGATCATGGTAAGTGTGTTGTGGCTCACTCTCTCCCTGGCTCGAACTCCTGTCTTCAGTGTCTAATGTCGCAATACGACGAAGCAAAGGGTGCGAACCTATCGCCTAGCATATCGCTATTTGATTTTCAAGCCACTGGAATATTGCACTCTCAAACTTGCTTTGAGAAAAAACAGTGTGCCAAACTCGTGTTTGTACCCAATGGAATATGTGATTACGAGTTTATGCCAGAAGCCAGTTCTGATGTACTTTCATCGGTCCGAATAAGAGAAAATCCGACGAAAGGTAGATATTCACACGGAACAAGCTCTGAGCATTTCTCCTCGGCTGGAACCTAA


>CCG71_AcNc2
ATGGTGCGTCAGAATTGGCTCCTCCTTTCTGCTCTCTTACTGCTCAACACGGTTACTGATGCCATCGATCAAGTAATAATCACCGCAACATTATCTCGAAATGGTAATCTAGGCAAGTGCCAATCTTGCCTCACAGATATTGCCGGCGTGGAACGACTTTCGCTTGCTTCTAATCCTACGCTCAACCTGCAACAAGTGCCGATAAGATTACGATTCCAAGCGTCTGGTAATGCTTATTCTTTCATGAGAGCTGAGCTCGATTGTCAAAGTGATCGCACATGTGGCTTAATAACAATGAAAGGTCTTGAGCCCACGAAGAATAGAAATGCTGGTACATCAGAAGCGCTGTGCATTTTCACAGATGTGCAAACAAGTTATGATTGCGGCATTTGTCTCAAAATGACGAGCGGCTCTCACAGCATACAAAAATTCCAACTGAGAAGCATGTTTTCACAAGAGCTTCATTTGCATGTGCTATACACAATTCTACGAGATAATTTCACCCCATGCGAAAACTCGGGCGTTTGTAGCGGATCCAATATTGAAGTTTCTGATGCTGCTTGTAACTTTCTCGTCAAAAAGCTATCCATCCCTGACTTCGACGCATCCACGGAAAAGGTCGTAGTCGAAAAAAAGAACGTTCGATCAGGGAATACATTGTATCAAAGTGTCGAACCGATCTATGGGAGTTTGAATTGGAACTCAGAATGCTATCAGGTTTTCGCGACGATCGGAAAATGGACAAAATGCCTCAGTTGCATAGCGCAATCATCATCTGGTATTGCTGTACTTTGCAATGTTGGCACCTTCAATGGAGCATCAGGAATACATAGTCGGCAACTTATCTCTCTTGTATCCGAAGTTGATCCCAGAAAAGATCATAGCCTTTTCAGTGACTGCGTAAACTCGTGTGGATCGATAATCCCCAAAGGAAAAAACGATTGTGCCGAAGCCTTTATCAACGCCATTGACATTTCATCCTCCGTCGGCAAGATCTACGCCAATATGCAACTTTGGTATCATGAGAAGGGTATAATGGCTTCAAATGAAGTGCCTCTATCTCAAACTTCGAGTTGTTTGTGGATAGAACACGAGCCAAAGTATGCTGATTCCTGCATGTCTTGCCTGAGTCTAGTATTTCGAGAAACCGCCCGAAAACTTTCACGGACTGAGTTTTTGGTTTTATTGAAAAAAAATTGGGAAAGTACCATCATCTCGCAATGCATTTCATTCGGATCTCCGCCGGAACAGAAATTATGCAAAAAAATGACGACTATTTCCGAACAATTCTGTCGGTCTTTGGAAAGTGCCCCTCGTCAGTCAGATGCTATGGCTATTTCGCATACATCTGCGACGAACAGCTTTCATCCTGTTATTATAGGAAGGCCAGGAACTCCAACTTTGGAATGCTTCACTTGTCTCACGTCAAACTTGGATATTTTGATCACAAATTTACATGTTTTCTGGATGGTGGCTGCTCCAACAAATGAGAATTGTCTCATGGAGTGTGGAGTATTACATCTGGGTGCTTCACAATTGTTGGATGTCTCTTCAATTCGATCAATGTCCTCGGATTCAGTCAGAAAACGGTTCGATTCGATGGAGGCAGATCAAAGTCATTCTTTTGCTGGCAATGCTGGAAATCATGCTACCCAACGTCAAAGAAAGGATAAGGGTAAAGCGTCACAAAATGAGGGAGCCGAGCGGGACGCAAATGCACACTATCCTCCCTTTCTGAATACTTTTATGGACGGGAAAATGCTCAATTAG
>CCG71_AcEm2
ATGGTGCGTCAGAATTGGCTCCTCCTTTCTGCTCTCTTACTGCTCAACACGGTTACTGATGCCATCGATCAAGTAATAATCACCGCAACATTATCTCGAAATGGTAATCTAGGCAAGTGCCAATCTTGCCTCACAGATATTGCCGGCGTGGAACGACTTTCGCTTGCTTCTAATCCTACGCTCAACCTGCAACAAGTGCCGATAAGATTACGATTCCAAGCGTCTGGTAATGCTTATTCTTTCATGAGAGCTGAGCTCGATTGTCAAAGTGATCGCACATGTGGCTTAATAACAATGAAAGGTCTTGAGCCCACGAAGAATAGAAATGCTGGTACATCAGAAGCGCTGTGCATTTTCACAGATGTGCAAACAAGTTATGATTGCGGCATTTGTCTCAAAATGACGAGCGGCTCTCACAGCATACAAAAATTCCAACTGAGAAGCATGTTTTCACAAGAGCTTCATTTGCATGTGCTATACACAATTCTACGAGATAATTTCACCCCATGCGAAAACTCGGGCGTTTGTAGCGGATCCAATATTGAAGTTTCTGATGCTGCTTGTAACTTTCTCGTCAAAAAGCTATCCATCCCTGACTTCGACGCATCCACGGAAAAGGTCGTAGTCGAAAAAAAGAACGTTCGATCAGGGAATACATTGTATCAAAGTGTCGAACCGATCTATGGGAGTTTGAATTGGAACTCAGAATGCTATCAGGTTTTCGCGACGATCGGAAAATGGACAAAATGCCTCAGTTGCATAGCGCAATCATCATCTGGTATTGCTGTACTTTGCAATGTTGGCACCTTCAATGGAGCATCAGGAATACATAGTCGGCAACTTATCTCTCTTGTATCCGAAGTTGATCCCAGAAAAGATCATAGCCTTTTCAGTGACTGCGTAAACTCGTGTGGATCGATAATCCCCAAAGGAAAAAACGATTGTGCCGAAGCCTTTATCAACGCCATTGACATTTCATCCTCCGTCGGCAAGATCTACGCCAATATGCAACTTTGGTATCATGAGAAGGGTATAATGGCTTCAAATGAAGTGCCTCTATCTCAAACTTCGAGTTGTTTGTGGATAGAACACGAGCCAAAGTATGCTGATTCCTGCATGTCTTGCCTGAGTCTAGTATTTCGAGAAACCGCCCGAAAACTTTCACGGACTGAGTTTTTGGTTTTATTGAAAAAAAATTGGGAAAGTACCATCATCTCGCAATGCATTTCATTCGGATCTCCGCCGGAACAGAAATTATGCAAAAAAATGACGACTATTTCCGAACAATTCTGTCGGTCTTTGGAAAGTGCCCCTCGTCAGTCAGATGCTATGGCTATTTCGCATACATCTGCGACGAACAGCTTTCATCCTGTTATTATAGGAAGGCCAGGAACTCCAACTTTGGAATGCTTCACTTGTCTCACGTCAAACTTGGATATTTTGATCACAAATTTACATGTTTTCTGGATGGTGGCTGCTCCAACAAATGAGAATTGTCTCATGGAGTGTGGAGTATTACATCTGGGTGCTTCACAATTGTTGGATGTCTCTTCAATTCGATCAATGTCCTCGGATTCAGTCAGAAAACGGTTCGATTCGATGGAGGCAGATCAAAGTCATTCTTTTGCTGGCAATGCTGGAAATCATGCTACCCAACGTCAAAGAAAGGATAAGGGTAAAGCGTCACAAAATGAGGGAGCCGAGCGGGACGCAAATGCACACTATCCTCCCTTTCTGAATACTTTTATGGACGGGAAAATGCTCAATTAG
>CCG71_Ac2V
ATGGTGCGTCAGAATTGGCTCCTCCTTTCTGCTCTCTTACTGCTCAACACGGTTACTGATGCCATCGATCAAGTAATAATCACCGCAACATTATCTCGAAATGGTAATCTAGGCAAGTGCCAATCTTGCCTCACAGATATTGCCGGCGTGGAACGACTTTCGCTTGCTTCTAATCCTACGCTCAACCTGCAACAAGTGCCGATAAGATTACGATTCCAAGCGTCTGGTAATGCTTATTCTTTCATGAGAGCTGAGCTCGATTGTCAAAGTGATCGCACATGTGGCTTAATAACAATGAAAGGTCTTGAGCCCACGAAGAATAGAAATGCCGGTACATCAGAAGCGCTGTGCATTTTCACAGATGTGCAAACAAGTTATGATTGCGGCATTTGTCTCAAAATGACGAGCGGCTCTCACAGCATACAAAAATTCCAACTGAGAAGCATGTTTTCACAAGAGCTTCATTTGCATGTGCTATACACAATTCTACGAGATAATTTCACCCCATGCGAAAACTCGGGCGTTTGTAGCGGATCCAATATTGAAGTTTCTGATGCTGCTTGTAACTTTCTCGTCAAAAAGCTATCCATCCCTGACTTCGACGCATCCACGGAAAAGGTCGTAGTCGAAAAAAAGAACGTTCGATCAGGGAATACATTGTATCAAAGTGTCGAACCGATCTATGGGAGTTTGAATTGGAACTCAGAATGCTATCAGGTTTTCGCGACGATCGGAAAATGGACAAAATGCCTCAGTTGCATAGCGCAATCATCATCTGGTATTGCTGTACTTTGCAATGTTGGCACCTTCAATGGAGCATCAGGAATACATAGTCGGCAACTTATCTCTCTTGTATCCGAAGTTGATCCCAGAAAAGATCATAGCCTTTTCAGTGACTGCGTAAACTCGTGTGGATCGATAATCCCCAAAGGAAAAAACGATTGTGCCGAAGCCTTTATCAACGCCATTGACATTTCATCCTCCGTCGGCAAGATCTACGCCAATATGCAACTTTGGTATCATGAGAAGGGTATAATGGCTTCAAATGAAGTGCCTCTATCTCAAACTTCGAGTTGTTTGTGGATAGAACACGAGCCAAAGTATGCTGATTCCTGCATGTCTTGCCTGAGTCTAGTATTTCGAGAAACCGCCCGAAAACTTTCACGGACTGAGTTTTTGGTTTTATTGAAAAAAAATTGGGAAAGTACCATCATCTCGCAATGCATTTCATTCGGATCTCCGCCGGAACAGAAATTATGCAAAAAAATGACGACTATTTCCGAACAATTCTGTCGGTCTTTGGAAAGTGCCCCTCGTCAGTCAGATGCTATGGCTATTTCGCATACATCTGCGACGAACAGCTTTCAACCTGTTATTATAGGAAGGCCAGGAACTCCAACTTTGGAATGCTTCACTTGTCTCACGTCAAACTTGGATATTTTGATCACAAATTTACATGTTTTCTGGATGGTGGCTGCTCCAACAAATGAGAATTGTCTCATGGAGTGTGGAGTATTACATCTGGGTGCTTCACAATTGTTGGATGTCTCTTCAATTCGATCAATGTCCTCGGATTCAGTCAGAAAACGGTTCGATTCGATGGAGGCAGATCAAAGTCATTCTTTTGCTGGCAATGCTGGAAATCATGCTACCCAACGTCAAAGAAAGGATAAGGGTAAAGCGTCACAAAATGAGGGAGCCGAGCGGGACGCAAATGCACACTATCCTCCCTTTCTGAATACTTTTATGGACGGGAAAATGCTCAATTAG
>CCG71_Ac7V
ATGGTGCGTCAGAATTGGCTCCTCTTTTCTGCTCTCTTACTGCTCAACACGGTTACTGATGCCATCGATCAAGCAATAATCACCGCAACATCATCTCACAGTGGTAATCTAGGCAAGTGCCAATCCTGCCTCACAGATATTGCCGGCGTGGAACGACTTTCGCTTGCTTCTAATCCTACGCTCAACCTGAAACAAGTGCCGATAAGATTACGATTCCAAGCGTCTGGTAATTCTTATTCTTTCATGAGAGCTGAGCTTGATTGTCAAAGTGATCGTACATGTGGCTTAATAACAGTCGAAGGTCTTAAGCCCACGAACAATGGAAATGCCGGTACATCAGAAGCGCTGTGCGTTTTCACAGATGTGCAAACAAGTTATGATTGCGGCATTTGTCTCAAAATGACGAGCGGCTCTCACAGCATACAAAAATTTCAACTGAGAAACAAGTTTTCACAAGAGCTTCATTTGCATGTGCTACACACGCAGCTACGAGATAATTTCACCCCATGCGAAAACTCGGGCGTTTGTAGTGGATCCAATATTGAAGTTTCTGATGCTGCCTGTAACTTTCTCGTCAAAAAGCTATCCATCCCTAACTTCGACGCATCCACGAAAAAGGTCGTAGTCGAAAAAAAGAACGTTCGATCAGGGAATACATTGTATCAAAGTGTCGAACCGATCTATGGGAGTTTGAATTGGAACTCAGAATGCTATCAGGCTTTCGCGAAGATCGAAACATGGACAGAATGCCTCAGTTGCATAGCGAAATCATCATCTGGTATTGCTGTACTTTGCAATGTTGGCACCTTCAAACAAGCATCAGGAAGACATAGTCGGCAACTTATCTCTCTTGTGTCCAAATTTGATCCCAGAAAAGGTCATAGGAATTTCAATGACTGCGTAGGATTGTGTGGATCGACAATCCCCGCAGGGAAAAACGATTGTGCCGAAGCCTTTATCAAGGCCATTGACTTTTCACCCTCCGTCGGCAAGATCTACGCCAATATGCAACTTTGGTATAATGAGAAGGGTATAATGGTTCCAGATGGTTTGCCTCTATCTCAAATTTCGAGCTGTCTGTGGATAGAACACGAGCCAAAGTATGCTGATTCCTGCATGTCTTGCCTGTATTTAGTATTTCGAGAAACCGCCCGAAAACTTTCACCGACTGAGTTTTTGGTTTTACTGAAAGGAGAATGGGGAGAGACTATCATCTCGCAATGCATTTCATTCGGATCTTCGCCGGAACAGAAATTATGCAAAAAAATGACGATTATTTCCGAACAATTCTGTCGGTCTTTCGAAAGTGCCCCTCGTCAGTCTGGTGCTATGGCTATTTCGCATACATCTGCGACGAACAGCTTTCATCCTGTTATTATAGGAAGGCCAAGAACTCCAACTTTGGAATGCTTTACTTGTCTCACGTCAGAATTGGATATTTTGATCACAAATTTACATGTTTTCTGGATGGTGGCTGCTCCAACAAATGAGAACTGTCTCATGGAGTGTGGAGTATTACATCTGGGTGATTCACAATCGTTGGATGTCTCTTCAATTCGATCGATGTCCTCGGATTCAGTCAGAAAACGGTTCGATTCGATGGAGGCAGATCAAAGTCATTCTTTTGCTGGCAATGCTAGAAATCATGCTACCCAACGTCAAAGAAAGGATAAGGGTAAAGCGTCACAAAATGAGGGAGCCGAGCGGGACGCAAATGCACACTATCCTCCCTTTTTGAATACTTTTATGGACGGGAAAATGCTGAATTAG
>CCG71_AcBoT
ATGGTGCGTCAGAATTGGCTCCTCTTTTCTGCTCTCTTACTGCTCAACACGGTTACTGATGCCATCGATCAAGCAATAATCACCGCAACATCATCTCACAATGGTAATCTAGGCAAGTGCCAATCCTGCCTCACAGATATTGCCGGCGTGGAACGACTTTCGCTTGCTTCTAATCCTACGCTCAACCTGAAACAAGTGCCGATGAGATTACGATTCCAAGCGTCTGGTAATTCTTATTCTTTCATGAGAGCTGAGCTTGATTGTCAAAGTGATCGTACATGTGGCTTAATAACAGTGGAAGGTCTTAAGCCCACGAACAATGGAAATGCCGGTACATCAGAAGCGCTGTGCGTTTTCACAGATGTGCAAACAAGTTATGATTGCGGCATTTGTCTCAAAATGACGAGCGGCTCTCACAGCATACAAAAATTTCAACTGAGAAGCAAGTTTTCACAAGAGCTTCATTTGCATGTGCTACACACGCAGCTACGAGATAATTTCACCCCATGCGAAAACTCGGGCGTTTGTAGCGGATCCAATATTGAAGTTTCTGATGCTGCTTGTAACTTTCTCGTCAAAAAGCTATCCAGCCCTAACTTCGACGCATCCACGAAAAAGGTCGTAGTCGAAAAAAAGAACGTTCGATCAGGGAATACATTGTATCAAAGTGTCGAACCGATCTATGGGAGTTTGAATTGGAACTCAGAATGCTATCAGGTTTTCGCGACGATCGGAAAATGGACAAAATGCCTCAGTTGCATAGCGCAATCATCATCTGGTATTGCCGTACTTTGCAACGTTGGCACCTTCAAAGAAGCATCAGGAAGACATAGTCGGCAACTTATCTCTCTTGTATCCAAAGTTGATCCCAGAAAAGGTCCTAGCATTTTCAGTGACTGCGTAAAGTTGTGTGGATCGATAATCCCCACAGGGAAAAACGATTGGACCGAAGCCTTTATCAAGGCCATTGACTTTTCACCCTCCGTCGGCAAGATCTACGCCAATATGCAACTTTGGTATAATGAGAAGGGTATAATGGTTCCAGATGATTTGCCTCTATCTCAAATTTCGAGCTGTCTGTGGATAGAACACGAGCCAAAGTATGCTGATTCCTGCATGTCTTGCCTGTATTCAGTATTTCGAGAAACCGCCCGAAAACTTTCACCGACTGAGTTTTTGGTTTTACTGAAAGGAGAATGGGGAGAGACCATCATCTCGCAATGCATTTCATTCGGATCTTCGCCGGAACAGAAATTATGCAAAAAAATGACGATTATTTCCGAACAATTCTGTCGGTCTTTCGAAAGTGCCCCTCGTCAGTCTGGTGCTATGGCTATTTCGCATACATCTGCGACGAAAAGCTTTCATCCTGTTATTATAGGAAGGCCAATAACTCCAACTTTGGAATGCTTCACTTGTCTCACGTCAGAATTGGATATGTTGATCACAAATTTACATGTTTTCTGGATGGTGGCTGCTCCAACAAATGAGAACTGTCTCATGGAGTGTGGAGTATTACATCTGGGTGATTCACAATCGTTGGATGTCTCTTCAATTCGATCGATGTCCTCGGATTCAGTCAGAAAACGGTTTGATTCGATGGAGGCAGATCAAACTCATTCTTTTGCTGGCAATGCTATAAATCATGCTACCCAACGTCAAAGAAAGGATGAGGGTAAAGCGGCACAAAATGAGGGAGCCGAGCGGGACGCAAATGCACACTATCCTCCCTTTCTGAATACTTTTATGGACGGGAAAATGCTCAATTAG


>CCG79_Ac2V
ATGCGCTTTCATAGTGTTCGGACGCTTTTGCTACTCCAATATATCAGCTGTCATATCCACCAAGCGTATTCTCAACTGAATACAGCAACTATCACCACTAAACTCAAAAATAAGAAGCATAAGTTGCTCGCGTGTCAAAGTTGTCTTCTATCTCATGTTGGTGCACTTCGCGCCAAACTGACTCTGCAAAAATATGGACCTGAAAACTCGAAAGTCTTGATCGAAGAATTCACAATCACTGCCACACATTCCGAATTTCTGAAGCTCTATCCACTTTGCGCATCGAAGGATTTCTGCGGTCCCATGTCCATTTCACCATCCTCAATTGTGAATCACGATCCCAACGTGGTAAACGAACAAGTGCTAGCGGACATCAAGCAACCCTCGAGTTCGCTTGGGAAAGCGCTCCAAACAGAGAGACGCAACTCGGAGATCGTATGCATTGTTCAGCCAAGCTCGAATGCTAAATGTAGAAGTTGCCTTACAGAATCCAGTGAGTCGGCATACTTGGGAGAGTTTAATATATCGACTCCGGTTACAAAGTGGAAGTTAGCCTTACACATATTCTCCACAAGGGTCCCACTTCAAGATATGGTCGATTTCTGCTTTGACAGAAAGGCATGCCCTACAAGAGCAGCCCCGATATCCGGTCAAACATGTAAACATCTGATCGGTGAAAGTCCACTGCGAGATATTCCGTTGAACGACGATGGTGATCTGTATATCTCAAGGGACCAAGACAAGGCAGAAAGCATCATGCGAATGGTCCAAGCGCACCTCGATTCTGTCCGTTTGGAGCAGCTCTGCTTTAAAATAGACCCTGTAACCTTCGGAACCCTACGCGATCGTATAAAACGCGTTGCGCGTACAAAAAATGGAATTGCTGTTGTTTTTCAGTCAGAAAATGGACATGAACAATCCCGTCGATATTTAAGTCTTCTCATTCCGAGCGATCAAGCTTTAGTTGAGAATAAGGAATTGCAAAAAAGCAATGACCTGGTCGAGCCTGATATTTGCAACAAGCTCAATGCAAAATATTTCAATATCGTGCCTGTAGCAGACCCGTTTCCTGACTGGGTGAGTCAGTCACATGAAAGAGCACCACAATATGGTCCGATCAGGCACCCTACGAAGTGTATTTGGGCCTTCTACCATGACAATCATACGAAAGCCTGTCATTCATGCGTGGAACGCGTGACCGTTTCCAGAAATGGAATTAAAGCCTATTTTATTTCGAAATTCTCCCCGACGTCGTCCTTACACTTCCTGCAAGGTGGCATTACAGAAACTCCACTCACTGAGTGCAACTTGAAGGCAGTGTGTTTTAATCTGGTGTTTGTTCCCGAATTCATTTGTGAACATGAGTTTGATCAAAAATCATTTCTCACAAAAGAGCAGCAAGCGGCCGAAATAGTATTGACGAGGTCGGCTGACAAGAATCAAGAGAATAAAAAACTGATGTCAGGAAGTGATCCCCTTACGTCTATATTCATTCGCAGTTCTCCAGCTCTGGCTGAGCATGCAAAAGCGGCACGATTATTCGTAAAAAACATCGATCTCACTTCAAAAGTGATTCAAAGACGCACAGCTCACAGTGCTTCAGCAGATAAACTCACTGTATCTGCTGCAAAGCGTACCCAAGTGTCGAAATCCAAAACGCCTTGCTCGGAAAGAAATGTCATGTTGATTCGATACGATTATGCAAATCATCAAACATGTTTAGAATCTCTTGCGCTGAAGTACGATGTATTGATGATTTCACCTTCGAATCAATACATCTGGATGATATGCGAGCACGAAAAAATTATTTCCGGTGATGGATGCAACGATATAAGCATTGTGTTCTGGTTGCAGCGCGATGTCGATGTTTTGCGAACAGTGTCTGCTTACAGCGTGAGAAATCACTTTCCCGTGACAGCCATACCCCCCGTTCATGCTGAAATATATAAGAGCCAACAGCGGTCCAATGTTTTCAGTTATAAGGTCGAAAGCCCGAATCAGATCGTCGCGAAGAAGACAACGCTGCCGAGAAAAAGATATGCCAACGGAGTGAAACGAGCTATGATGGTTAAACCAGGTACGACGTCTAAAGAAAGCATCGACGTTGTATGTGACGAGGACGAGGAAGAGGAAGAGGACGACGACGATGAGGACTACACCATTCGGAGAGTCCGACGTCGTGGTCGTGGTCGTGGTCGTGGTCGAAGTCGTGGTCGAAGTCGAGAAGAGGCAATATCAACATCTCGAAAGGGAGGCAGGAAAGCGAGCAGGAGTGGTGAAGACAGTCCATCAAAAGAGAATAGTGACTCGGTGGGAAAAGATCCGCTTCACTTTCTACATAATGTACCGAAAAAAGAGAGAACGCCGACGGAAGTAGTACCGAAGAGATAG
>CCG79_Ac7V
ATGCGCTTTCATAGTGTTCGGACGCTTTTGCTACTCCAATATATCAGCTGTCATATCCACCAAGCGTATTCTCAACTGAATACAGCAACTATCACCACTAAACTCAAAAATAAGAAGCATAAGTTGCTCGCGTGTCAAAGTTGTCTTCTATCTCATGTTGGTGCACTTCGCGCCAAACTGACTCTGCAAAAATATGGACCTGAAAACTCGAAAGTCTTGATCGAAGAATTCACAATCACTGCCACACATTCCGAATTTCTGAAGCTGTATCCACTTTGCGCATCGAAGGATTTCTGCGGTCCCATGTCCATTTCACCATCCTCAATTGTGAATCACGATCCCAACGTGGTAAACGAACAAGTGCTAGCGGACATCAAGCAACCCTCGAGTTCGCTTGGGAAAGCGCTCCAAACAGAGAGACGCAACTCGGAGATCGTATGCATTGTTCAGCCAAGCTCGAATGCTAAATGTAGAAGTTGCCTTACAGAATCCAGTGAGTCGGCATACTTGGGAGAGTTTAATATATCGACTCCGGTTACAAAGTGGAAGTTAGCCTTACACATATTCTCCACAAGGGTCCCACTTCAAGATATGGTCGATTTCTGCTTTGACAGAAAGGCATGCCCTACAAGAGCAGCCCCGATATCCGGTCAAACATGTAAACATCTGATCGGTGAAAGTCCACTGCGAGATATTCCGTTGAACGACGATGGTGATCTGTATATCTCAAGGGACCAAGACAAGGCAGAAAGCATCATGCGAATGGTCCAAGCGCACCTCGATTCTGTCCGTTTGGAGCAGCTCTGCTTTAAAATAGACCCTGTAACCTTCGGAACCCTACGCGATCGTATAAAACGCGTTGCGCGTACAAAGAATGGAATTGCTGTTGTTTTTCAGTCAGAAAATGGACATGAACAATCCCGTCGATATTTAAGTCTTCTCATTCCGAGCGATCAAGCTTTAGTTGAGAATAAGGAATTGCAAAAAAGCAATGACCTGGTCGAGCCTGATATTTGCAACAAGCTCAATGCAAAATATTTCAATATCGTGCCTGTAGCAGACCCGTTTCCTGACTGGGTGAGTCAGTCACATGAAAGAGCACCACAATATGGTCCGATCAGGCACCCTACGAAGTGTATTTGGGCCTTCTACCATGACAATCATACGAAAGCCTGTCATTCATGCGTGGAACGCGTGACCGTTTCCAGAAATGGAATTAAAGCCTATTTTATTTCGAAATTCTCCCCGACGTCGTCCTTACACTTCCTGCAAGGTGGCATTACAGAAACTCCACTCACTGAGTGCAACTTGAAGGCAGTGTGTTTTAATCTGGTGTTTGTTCCCGAATTCATTTGTGAACATGAGTTTGATCAAAAATCATTTCTCACAAAAGAGCAGCAAGCGGCCGAAATAGTATTGACGAGGTCGGCTGACAAGAATCAAGAGAATAAAAAACTGATGTCAGGAAGTGATCCCCTTACGTCTATATTCATTCGCAGTTCTCCAGCTCTGGCTGAGCATGCAAAAGCGGCACGATTATTCGTAAAAAACATCGATCTCACTTCAAAAGTGATTCAAAGACGCACAGCTCACAGTGCTTCAGCAGATAAACTCACTGTATCTGCTGCAAAGCGTACCCAAGTGTCGAAATCCAAAACGCCTTGCTCGGAAAGAAATGTCATGTTGATTCGATACGATTATGCAAATCATCAAACATGTTTAGAATCTCTTGCGCTGAAGTACGATGTATTGATGATTTCACCTTCGAATCAATACATCTGGATGATATGCGAGCACGAAAAATTTATTTCCGGTGATGGATGCAACGATATAAGCATTGTGTTCTGGTTGCAGCGCGATGTCGATGTTTTGCGAACAGTGTCTGCTTACAGCGTGAGAAATCACTTTCCCGTGACAGCCATACCCCCCGTTTATGCTGAAATATATAAGAGCCAACAGCGGTCCAATGTTTTCAGTTATAAGGTCGAAAGCCCGAATCAGATCGTCGCGAAGAAGACAACGCTGCCGAGAAAAAGATATGCCAACGGAGTGAAACGAGCTATGATGGTTAAACCAGGTACGACGTCTAAAGAAAGCATCGACGTTGTATGTGACGAGGACGAGGAAGAGGAAGAGGACGACGACGATGAGGACTACACCATTCGGAGAGTCCGACGTCGTGGTCGTGGTCGTGGTCGAAGTCGTGGTCGAAGTCGAAGTCGTGGTCGAAGTCGAGAAGAGGCAATATCAACATTTCGAAAGGGAGGCAGGAAAGCGAGCAGGAGCGGCGAAGACAGTCCATCAAAAGAGAATAGTGACAAAGATCCGTACTCCTTTTTCCATAATGTACCGAAAGGAAAGAGAACGCCGACGGAAGTAGTACCGAAGAAACAGTTCCAAAACTCGGGTCCATTTGCTTCCTCAATTATAAAGTTGAAAGATGGCATTGACAGGAATCGTCGTTAA
>CCG79_AcEx1
ATGCGCTTTCATAGTGTTCGGACGCTTTTGCTACTCCAATATATCAGCTGTCATATCCACCAAGCGTATTCTCAACTGAATACAGCAACTATCACCACTAAACTCAAAAATAAGAAGCATAAGTTGCTCGCGTGTCAAAGTTGTCTTCTATCTCATGTTGGTGCACTTCGCGCCAAACTGACTCTGCAAAAATATGGACCTGAAAACTCGAAAGTCTTGATCGAAGAATTCACAATCACTGCCACACATTCCGAATTTCTGAAGCTgTATCCACTTTGCGCATCGAAGGATTTCTGCGGTCCCATGTCCATTTCACCATCCTCAATTGTGAATCACGATCCCAACGTGGTAAACGAACAAGTGCTAGCGGACATCAAGCAACCCTCGAGTTCGCTTGGGAAAGCGCTCCAAACAGAGAGACGCAACTCGGAGATCGTATGCATTGTTCAGCCAAGCTCGAATGCTAAATGTAGAAGTTGCCTTACAGAATCCAGTGAGTCGGCATACTTGGGAGAGTTTAATATATCGACTCCGGTTACAAAGTGGAAGTTAGCCTTACACATATTCTCCACAAGGGcCCCACTTCAAGATATGGTCGATTTCTGCTTTGACAGAAAGGCATGCCCTACAAGAGCAGCCCCGATATCCGGTCAAACATGTAAACATCTGATCGGTGAAAGTCCACTGCGAGATATTCCGTTGAACGACGATGGTGATCTGTATATCTCAAGGGACCAAGACAAGGCAGAAAGCATCATGCGAATGGTCCAAGCGCACCTCGATTCTGTCCGTTTGGAGCAGCTCTGCTTTAAAATAGACCCTGTAACCTTCGGAACCCTACGCGATCGTATAAAACGCGTTGCGCGTACAAAAAATGGAATTGCTGTTGTTTTTCAGTCAGAAAATGGACATGAACAATCCCGTCGATATTTAAGTCTTCTCATTCCGAGCGATCAAGCTTTAGTTGAGAATAAGGAATTGCAAAAAAGCAATGACCTGGTCGAGCCTGATATTTGCAACAAGCTCAATGCAAAATATTTCAATATCGTGCCTGTAGCcGACCCGTTTCCTGACTGGGTGAGTCAGTCACATGAAAGAGCACCACAATATGGTCCGATCAGGCACCCTACGAAGTGTATTTGGGCCTTCTACCATGACAATCATACGAAAGCCTGTCATTCATGCcTGGAACGCGTGACCGTTTCCAGAAATGGAATTAAAGCCTATTTTATTTCGAAATTCTCCCCGACGTCGTCCTTACACTTCCTGCAAGGTGGCATTACAGAAACTCCACTCACTGAGTGCAACTTGAAGGCAGTGTGTTTTAATCTGGTGTTTGTTCCCGAATTCATTTGTGAACATGAGTTTGATCAAAAATtATTTCTCACAAAAGAGCAGCAAGCGGCCGAAATAGTATTGACGAGGTCGGCTGACAAGAATCAAGAGAATAAAAAACTGATGTCAGGAAGTGATCCCCTTACGTCTATATTCATTCGCAGTTCTCCAGCTCTGGCTGAGCATGCAAAAGCGGCACGATTATTCGTAAAAAACATCGATCTCACTTCAAAAGTGATTCAAAGACGCACAGCTCACAGTGCTTCAGCAGATAAACTCACTGTATCTGCTGCAAAGCGTACCCAAGTGTCGAAATCCAAAACGCCTTGCTCGGAAAGAAATGTCATGTTGATTCGATACGATTATGCAAATCATCAAACATGTTTAGAATCTCTTGCGCTGAAGTACGATGTATTGATGATTTCACCTTCGAATCAATACATCTGGATGATATGCGAGCACGAAAAAtTTATTTCCGGTGATGGATGCAACGATATAAGCATTGTGTTCTGGTTGCAGCGCGATGTCGATGTTTTGCGAACAGTGTCTGCTTACAGCGTGAGAAATCACTTTCCCGTGACAGCCATACCCCCCGTTtATGCTGAAATATATAAGAGCCAACAGCGGTCCAATGTTTTCAGTTATAAGGTCGAAAGCCCGAATCAGATCGTCGCGAAGAAGACAACGCTGCCGAGAAAAAGATATGCCAACGGAGTGAAACGAGCTATGATGGTTAAACCAGGTACGACGTCTAAAGAAAGCATCGACGTTGTATGTGACGAGGACGAGGAAGAGGACGACGACGATGAGGACTACACCATTCGGAGAGTCCGACGTCGTGGTCGTGGTCGTGGTCGTGGTCGAAGTCGTGGTCGAAGTCGAGAAGAGGCAATATCAACATtTCGAAAGGGAGGCAGGAAAGCGAGCAGGAGTGGTGAAGACAGTCCATCAAAAGAGAATAGTGACTCGGTGGGAAAAGATCCGCTTCACTTTCTACATAATGTACCGAAAAAAGAGAGAACGCCGACGGAAGTAGTACCGAAGAGATAG
>CCG79_AcBoT
ATGCGCTTTCATAGTGTTCGGACGCTTTTGCTACTCCAATATATCAGCTGTCATATCCACCAAGCGTATTCTCAACTGAATACAGCAACTATCACCACTAAACTCAAAAATAAGAAGCATAAGTTGCTCGCGTGTCAAAGTTGTCTTCTATCTCATGTTGGTGCACTTCGCGCCAAACTGACTCTGCAAAAATATGGACCTGAAAACTCGAAAGTCTTGATCGAAGAATTCACAATCACTGCCACACATTCCGAATTTCTGAAGCTGTATCCACTTTGCGCATCGAAGGATTTCTGCGGTCCCATGTCCATTTCACCATCCTCAATTGTGAATCACGATCCCAACGTGGTAAACGAACAAGTGCTAGCGGACATCAAGCAACCCTCGAGTTCGCTTGGGAAAGCGCTCCAAACAGAGAGACGCAACTCGGAGATCGTATGCATTGTTCAGCCAAGCTCGAATGCTAAATGTAGAAGTTGCCTTACAGAATCCAGTGAGTCGGCATACTTGGGAGAGTTTAATATATCGACTCCGGTTACAAAGTGGAAGTTAGCCTTACACATATTCTCCACAAGGGTCCCACTTCAAGATATGGTCGATTTCTGCTTTGACAGAAAGGCATGCCCTACAAGAGCAGCCCCGATATCCGGTCAAACATGTAAACATCTGATCGGTGAAAGTCCACTGCGAGATATTCCGTTGAACGACGATGGTGATCTGTATATCTCAAGGGACCAAGACAAGGCAGAAAGCATCATGCGAATGGTCCAAGCGCACCTCGATTCTGTCCGTTTGGAGCAGCTCTGCTTTAAAATAGACCCTGTAACCTTCGGAACCCTACGCGATCGTATAAAACGCGTTGCGCGTACAAAAAATGGAATTGCTGTTGTTTTTCAGTCAGAAAATGGACATGAACAATCCCGTCGATATTTAAGTCTTCTCATTCCGAGCGATCAAGCTTTAGTTGAGAATAAGGAATTGCAAAAAAGCAATGACCTGGTCGAGCCTGATATTTGCAACAAGCTCAATGCAAAATATTTCAATATCGTGCCTGTAGCAGACCCGTTTCCTGACTGGGTGAGTCAGTCACATGAAAGAGCACCACAATATGGTCCGATCAGGCACCCTACGAAGTGTATTTGGGCCTTCTACCATGACAATCATACGAAAGCCTGTCATTCATGCGTGGAACGCGTGACCGTTTCCAGAAATGGAATTAAAGCCTATTTTATTTCGAAATTCTCCCCGACGTCGTCCTTACACTTCCTGCAAGGTGGCATTACAGAAACTCCACTCACTGAGTGCAACTTGAAGGCAGTGTGTTTTAATCTGGTGTTTGTTCCCGAATTCATTTGTGAACATGAGTTTGATCAAAAATCATTTCTCACAAAAGAGCAGCAAGCGGCCGAAATAGTATTGACGAGGTCGGCTGACAAGAATCAAGAGAATAAAAAACTGATGTCAGGAAGTGATCCCCTTACGTCTATATTCATTCGCAGTTCTCCAGCTCTGGCTGAGCATGCAAAAGCGGCACGATTATTCGTAAAAAACATCGATCTCACTTCAAAAGTGATTCAAAGACGCACAGCTCACAGTGCTTCAGCAGATAAACTCACTGTATCTGCTGCAAAGCGTACCCAAGTGTCGAAATCCAAAACGCCTTGCTCGGAAAGAAATGTCATGTTGATTCGATACGATTATGCAAATCATCAAACATGTTTAGAATCTCTTGCGCTGAAGTACGATGTATTGATGATTTCACCTTCGAATCAATACATCTGGATGATATGCGAGCACGAAAAATTTATTTCCGGTGATGGATGCAACGATATAAGCATTGTGTTCTGGTTGCAGCGCGATGTCGATGTTTTGCGAACAGTGTCTGCTTACAGCGTGAGAAATCACTTTCCCGTGACAGCCATACCCCCCGTTTATGCTGAAATATATAAGAGCCAACAGCGGTCCAATGTTTTCAGTTATAAGGTCGAAAGCCCGAATCATATCGTCGCGAAGAAGACAACGCTGCCGAGAAAAAGATATGCCAACGGAGTGAAACGAGCCATGATGGTTAAACCAGGTACGACGTCTAAAGAAAGCATCGACGTTGTATGTGACGAGGACGAGGAAGAGGAAGAGGACGACGACGATGAGGACTACACCATTCGGAGAGTCCGACGTCGTGGTCGTGGTCGAAGTCGTGGTCGAAGTCGTGGTCGAAGTCGTGGTCGAAGTCGAGAAGAGGCAATATCAACATTTCGAAAGGGAGGCAGGAAAGCGAGCAGGAGTGGTGAAGACAGTCCATCAAAAGAGAATAGTGACAAAGATCCGTACTCCTTTTTCCATTATGTACCGAAAGGAAAGAGAACGCCGACGGAAGTAGTACCGAAGAAATAG


>CCG104_Ac2V
ATGCTGCATCAACACTGGCTTCTCTTCTTAGTTGTGTGGCTCATTGGCATGGTAGCTGATGCCAATAAGTCAGTATATATCACCGTCAAATTGTCTTCGGTAAGCGACCTAGTCAAGTGCCAATCCTGCCTAACAGACATTGCCGGATTGAATCGTCTTTCGCTTGCACATATTGAGTCGATCATGTCAGATTCAAATACACCGTCTACCCTTGCAGTTTTCAAAGCGTCTGGTTTGGTGTCTTCTTTTTTACGAGCCGGTATTGATTGTCAGCACATTGGCCAATGCGACTCCATAACAGTACCGCATTTTGATATTGCGAGCACAGTACCATCTTCTCCCCGATTTCCAATTAACGCCGATATGACACCGCTTGTTACGTATTGCCTTCTCACAGATTCGCCAAAGAGTGTTGAATGCGGCATGTGTCTTAAAATGGCGAGTGGCTCTGAGAGCATACAAAAATTTCGACTGGTAAACATGGATGGAAGCGTAAGATATTTGCATGTGCTAATCACTTGGCAACAAGACATCCTTCAGCCATGTCTGTTGTCTGATATATGTAGTGGACCAACCTATGAATTTGTTGACGCTTCTTGTAAGCATCTTGTCAAGAAAATCTCCTTGCCTCCTTTATTTGGTGAAAGTAAGAATACTCCATCGACACCAAATTACTATGCACATCAAGATGTATTTAAATCCACGATCGATTCAATCCGTGAAAGTATAGCATGGGAGCCAGAATGCTTTCGAACTACTGCGTCCCACAGCTCACGGACGTCTTGCCTTGACTGCATGGCGCGTCAGTCTCGTGGAATAGCAGTACTGCTCGCGTATAATACCATGGAATTCAATTCTGAGGGACATGCAGGGGATAGTGAACAATATATCCTTGTGCTATCACAAAATCCTCAAGTTTTGCCGGAGATATGTAGACTTATGTGCACAACGGTCGAATCAGTAGTAAAGGAGACATGTACGCAACTCTCTACCAGCAATGTCGATTATTCGTATCCCCAAGGCAAGATCTACTACAATATGCGCATACAATCTTACAGGAGGCCCGAAATCGTTCAAACTATTCTGAAAAAGCATGAAACTTCAAAGTGTATGAGGGTTGAACACGAGCCAAAGAATCAGAAACTGTGCCAGGATTGCTTGGAGTTAAAGGCCAAACTTGATGTAAGAAGGCTATCGCAGATTGAACTTTTGATCTCATCGAATAATGAGTTCAAGACTTCGACCGTATCAGATTGCATCACATTTGGATCTGAGTTGACAAAAAACTTATGCAAAGTAGCGACCGATGTTCCTGACCAATTCTGTATACATTCCGATCCATCACTTCCCGGTCGTAATGGTAATATTTTGCGGATTCCCCCTACAAAGAACAAACTCCTGGTCAGTACTAGTAGAAGATGGCCAGAAAAACCTACTCTAGATTGTTATACTTGCCTGACCTCGAGGATGGATATTTTGCTTATCGATTTTTTTTATCCCACGAGCTTTTGGATGGTGGGTGGTCCACAGGAAAACTACTGTTTCATGGAGTGTGGAGTCTTAAATATGGCTAAAGAGGAAGCCCTAGATATCTCTTCGCTTCGACCAATATCTTCGGAGTCACTGGAACTTCGATATCGTTTGGCTGGTCAAGGGGCGGAGATGAATATTTGGACCAATCAAGAACGTGATCACTCTTCTCCTATATATGGTGGTAGTACAAGTCAAGTACAGCATGTAGAACAAGGGAGACAGAGAGAAGGAGCCAAGAAGAACACGAATTCAAACCGTAAGAATAAAGGCAAGCGAAGTAGCTCTTCCGCGAGAAAGGATGGATATGATGGTAGAAATGAGGAGCAAGATAATGAAAGATTTGGAGCCGAACAGAAGACGAGGGCCTACTTCTCACTTTATGAGAATATGCTTGCAGACGCGAATATGGGTAATCCAGCTGATACATATCGAGGGAATTGGTAA
>CCG104_Ac7v
ATGCTGCATCAACACTGGCTTCTCTTCTTAGTTGTGTGGCTCATTGGCATGGTAGCTGAT
GCCAATAAGTCAGTATATATCACCGTCAAATTGTCTTCGGTAAGCGACCTAGTCAAGTGC
CAATCCTGCCTAACAGACATTGCCGGATTGAATCGTCTTTCGCTTGCACATATTGAGTCG
ATCATGTCAGATTCAAATACACCGTCTACCCTTGCAGTTTTCAAAGCGTCTGGTTTGGTG
TCTTCTTTTTTACGAGCCGGTATTGATTGTCAGCACATTGGCCAATGCGACTCCATAACA
GTACCGCATTTTGATATTGCGAGCACAGTACCATCTTCTCCCCGATTTCCAATTAACGCC
GATATGATACCGCTTGTTACGTATTGCCTTCTCACAGATTCGCCAAAGAGTGTTGAATGC
GGCATGTGTCTTAAAATGGCGAGTGGCTCTGAGAGCATACAAAAATTTCGACTGGTAAAC
ATGGATGGAAGCGTAAGATATTTGCATGTGCTAATCACTTGGCAACAAGACATCCTTCAG
CCATGTCTGTTGTCTGATATATGTAGTGGACCAACCTATGAATTTGTTGACGCTTCTTGT
AAGCATCTTGTCAAGAAAATCTCCTTGCCTCCTTTATTTGGTGAAAGTAAGAATACTCCA
TCGACACCAAATTACTATGCACATCAAGATGTATTTAAATCCACGATCGATTCAATCCGT
GAAAGTATAGCATGGGAGCCAGAATGCTTTCGAACTACTGCGTCCCACAGCTCACGGACG
TCTTGCCTTGACTGCATGGCGCGTCAGTCTCGTGGAATAGCAGTACTGCTCGCGTATAAT
ACCATGGAATTCAATTCTGAGGGACATGCAGGGGATAGTGAACAATATATCCTTGTGCTA
TCACAAAATCCTCAAGTTTTGCCGGAGATATGTAGACTTATGTGCACAACGGTCGAATCA
GTAGTAAAGGAGACATGTACGCAACTCTCTACCAGCAATGTCGATTATTCGTATCCCCAA
GGCAAGATCTACTACAATATGCGCATACAATCTTACAGGAGGCCCGAAATCGTTCAAACT
ATTCTGAAAAAGCATGAAACTTCAAAGTGTATGAGGGTTGAACACGAGCCAAAGAATCAG
AAACTGTGCCAGGATTGCTTGGAGTTAAAGGCCAAACTTGATGTAAGAAGGCTGTCGCAG
ATTGAACTTTTGATCTCATCGAATAATGAGTTCAAGACTTCGACCGTATCAGATTGCATC
ACATTTGGATCTCACTTGACAAAAAACTTATGCAAAGTAGCGACCGATGTTCCTGACCAA
TTCTGTATACATTCCGATCCATCACTTCCCGGTCGTAATGGTAATATTTTGCGGATTCCC
CCTACAAAGAACAAACTCCTGGTCAGTACTAGTAGAAGATGGCCAGAAAAACCTACTCTA
GATTGTTATACTTGCCTGACCTCGAGGATGGATATTTTGCTTATCGATTTTTTTTATCCC
ACGAGCTTTTGGATGGTGGGTGGTCCACAGGAAAACTACTGTTTCATGGAGTGTGGAGTC
TTAAATATGGCTAAAGAGGAAGCCCTAGATATCTCTTCGCTTCGACCAATATCTTCGGAG
TCACTGGAACTTCGATATCGTTTGGCTGGTCAAGGGGCGGAGATGAATATTTGGACCAAT
CAAGAACGTGATCACTCTTCTCCTATATATGGTGGTAGTACAAGTCAAGTACAGCATGTA
GAACAAGGGAGACAGAGAGAAGGAGCCAAGAAGAACACGAATTCAAACCGTAAGAATAAA
GGCAAGCGAAGTAGCTCTTCCGCGAGAAAGGATGGATATGATGGTAGAAATGAGGAGCAA
GATAATGAAAGATTTGGAGCCGAACAGAAGACGAGGGCCTACTTCTCACTTTATGAGAAT
ATGCTTGCAGACGCGAATATGGGTAATCCAGCTGATACATATCGAGGGAATTGGTAA
>CCG104_AcNc2
ATGCTGCATCAACACTGGCTTCTCTTCTTAGTTGTGTGGCTCATTGGCATGGTAGCTGATGCCAATAAGTCAGTATATATCACCGTCAAATTGTCTTCGGTAAGCGACCTAGTCAAGTGCCAATCCTGCCTAACAGACATTGCCGGATTGAATCGTCTTTCGCTTGCACATATTGAGTCGATCATGTCAGATTCAAATACACCGTCTACCCTTGCAGTTTTCAAAGCGTCTGGTTTGGTGTCTTCTTTTTTACGAGCCGGTATTGATTGTCAGCACATTGGCCAATGCGACTCCATAACAGTACCGCATTTTGATATTGCGAGCACAGTACCATCTTCTCCCCGATTTCCAATTAACGCCGATATGACACCGCTTGTTACGTATTGCCTTCTCACAGATTCGCCAAAGAGTGTTGAATGCGGCATGTGTCTTAAAATGGCGAGTGGCTCTGAGAGCATACAAAAATTTCGACTGGTAAACATGGATGGAAGCGTAAGATATTTGCATGTGCTAATCACTTGGCAACAAGACATCCTTCAGCCATGTCTGTTGTCTGATATATGTAGTGGACCAACCTATGAATTTGTTGACGCTTCTTGTAAGCATCTTGTCAAGAAAATCTCCTTGCCTCCTTTATTTGGTGAAAGTAAGAATACTCCATCGACACCAAATTACTATGCACATCAAGATGTATTTAAATCCACGATCGATTCAATCCGTGAAAGTATAGCATGGGAGCCAGAATGCTTTCGAACTACTGCGTCCCACAGCTCACGGACGTCTTGCCTTGACTGCATGGCGCGTCAGTCTCGTGGAATAGCAGTACTGCTCGCGTATAATACCATGGAATTCAATTCTGAGGGACATGCAGGGGATAGTGAACAATATATCCTTGTGCTATCACAAAATCCTCAAGTTTTGCCGGAGATATGTAGACTTATGTGCACAACGGTCGAATCAGTAGTAAAGGAGACATGTACGCAACTCTCTACCAGCAATGTCGATTATTCGTATCCCCAAGGCAAGATCTACTACAATATGCGCATACAATCTTACAGGAGGCCCGAAATCGTTCAAACTATTCTGAAAAAGCATGAAACTTCAAAGTGTATGAGGGTTGAACACGAGCCAAAGAATCAGAAACTGTGCCAGGATTGCTTGGAGTTAAAGGCCAAACTTGATGTAAGAAGGCTGTCGCAGATTGAACTTTTGATCTCATCGAATAATGAGTTCAAGACTTCGACCGTATCAGATTGCATCACATTTGGATCTCAGTTGACAAAAAACTTATGCAAAGTAGCGACCGATGTTCCTGACCAATTCTGTATACATTCCGATCCATCACTTCCCGGTCGTAATGGTAATATTTTGCGGATTCCCCCTACAAAGAACAAACTCCTGGTCAGTACTAGTAGAAGATGGCCAGAAAAACCTACTCTAGATTGTTATACTTGCCTGACCTCGAGGATGGATATTTTGCTTATCGATTTTTTTTATCCCACGAGCTTTTGGATGGTGGGTGGTCCACCGGAAAACTACTGTTTCATGGAGTGTGGAGTCTTAAATATGGCTAAAGAGGAAGCCCTAGATATCTCTTCGCTTCGACCAATATCTTCGGAGTCACTGGAACTTCGATATCGTTTGGCTGGTCAAGGGGCGGAGATGAATATTTGGACCAATCAAGAACGTGATCACTCTTCTCCTATATATGGTGGTAGTACAAGTCAAGTACAGCATGTAGAACAAGGGAGACAGAGAGAAGGAGCCAAGAAGAACACGAATTCAAACCGTAAGAATAAAGGCAAGCGAAGTAGCTCTTCCGCGAGAAAGGATGGATATGATGGTAGAAATGAGGAGCAAGATAATGAAAGATTTGGAGCCGAACAGAAGACGAGGGCCTACTTCTCATTTTATGAGAATATGCTTGCAGACGCGAATATGGGTAATCCAGCTGATACATATCGAGGGAATTGGTAA
>CCG104_Acem2
ATGCTGCATCAACACTGGCTTCTCTTCTTAGTTGTGTGGCTCATTGGCATGGTAGCTGATGCCAATAAGTCAGTATATATCACCGTCAAATTGTCTTCGGTAAGCGACCTAGTCAAGTGCCAATCCTGCCTAACAGACATTGCCGGATTGAATCGTCTTTCGCTTGCACATATTGAGTCGATCATGTCAGATTCAAATACACCGTCTACCCTTGCAGTTTTCAAAGCGTCTGGTTTGGTGTCTTCTTTTTTACGAGCCGGTATTGATTGTCAGCACATTGGCCAATGCGACTCCATAACAGTACCGCATTTTGATATTGCGAGCACAGTACCATCTTCTCCCCGATTTCCAATTAACGCCGATATGACACCGCTTGTTACGTATTGCCTTCTCACAGATTCGCCAAAGAGTGTTGAATGCGGCATGTGTCTTAAAATGGCGAGTGGCTCTGAGAGCATACAAAAATTTCGACTGGTAAACATGGATGGAAGCGTAAGATATTTGCATGTGCTAATCACTTGGCAACAAGACATCCTTCAGCCATGTCTGTTGTCTGATATATGTAGTGGACCAACCTATGAATTTGTTGACGCTTCTTGTAAGCATCTTGTCAAGAAAATCTCCTTGCCTCCTTTATTTGGTGAAAGTAAGAATACTCCATCGACACCAAATTACTATGCACATCAAGATGTATTTAAATCCACGATCGATTCAATCCGTGAAAGTATAGCATGGGAGCCAGAATGCTTTCGAACTACTGCGTCCCACAGCTCACGGACGTCTTGCCTTGACTGCATGGCGCGTCAGTCTCGTGGAATAGCAGTACTGCTCGCGTATAATACCATGGAATTCAATTCTGAGGGACATGCAGGGGATAGTGAACAATATATCCTTGTGCTATCACAAAATCCTCAAGTTTTGCCGGAGATATGTAGACTTATGTGCACAACGGTCGAATCAGTAGTAAAGGAGACATGTACGCAACTCTCTACCAGCAATGTCGATTATTCGTATCCCCAAGGCAAGATCTACTACAATATGCGCATACAATCTTACAGGAGGCCCGAAATCGTTCAAACTATTCTGAAAAAGCATGAAACTTCAAAGTGTATGAGGGTTGAACACGAGCCAAAGAATCAGAAACTGTGCCAGGATTGCTTGGAGTTAAAGGCCAAACTTGATGTAAGAAGGCTGTCGCAGATTGAACTTTTGATCTCATCGAATAATGAGTTCAAGACTTCGACCGTATCAGATTGCATCACATTTGGATCTCAGTTGACAAAAAACTTATGCAAAGTAGCGACCGATGTTCCTGACCAATTCTGTATACATTCCGATCCATCACTTCCCGGTCGTAATGGTAATATTTTGCGGATTCCCCCTACAAAGAACAAACTCCTGGTCAGTACTAGTAGAAGATGGCCAGAAAAACCTACTCTAGATTGTTATACTTGCCTGACCTCGAGGATGGATATTTTGCTTATCGATTTTTTTTATCCCACGAGCTTTTGGATGGTGGGTGGTCCACCGGAAAACTACTGTTTCATGGAGTGTGGAGTCTTAAATATGGCTAAAGAGGAAGCCCTAGATATCTCTTCGCTTCGACCAATATCTTCGGAGTCACTGGAACTTCGATATCGTTTGGCTGGTCAAGGGGCGGAGATGAATATTTGGACCAATCAAGAACGTGATCACTCTTCTCCTATATATGGTGGTAGTACAAGTCAAGTACAGCATGTAGAACAAGGGAGACAGAGAGAAGGAGCCAAGAAGAACACGAATTCAAACCGTAAGAATAAAGGCAAGCGAAGTAGCTCTTCCGCGAGAAAGGATGGATATGATGGTAGAAATGAGGAGCAAGATAATGAAAGATTTGGAGCCGAACAGAAGACGAGGGCCTACTTCTCACTTTATGAGAATATGCTTGCAGACGCGAATATGGGTAATCCAGCTGATACATATCGAGGGAATTGGTAA
>CCG104_AcBoT
ATGCTACATCAACACTGGCTTCTCTTCTTAGTTGTGTGGCTCATTGGCATGGTAGCTGATGCCAATATGTCGGTATATATCACCGTCAAATTGTCTTCGGTAAGCGACCTAGTCAAGTGCCAATCCTGCCTAACAGACATTGCTGGATTGAATCGTCTTTCGCTTGCATCTATTAGCTCGACCAAGCCACAATCACCGCCTGCCTGTGCAATTTTCAAAGCGTCTGGTTCAAAGTCTTCTGTTTTACGAGCCAGTATTGACTGTCTGCACATTAACCGATGCGACTCCATAACAGTAGGGCAACTTGATGAGCCTGCGAACACAGTACCATATTCTCCACAATCAACAATTTCCGAAGTAATACCGCCTTTTGCGTATTGCGTTCTCACAGATTCGCCAAAGAGTTTTGAATGCGGCATGTGTCTTAAAATGACGAGTGGCTCTGAGAGCATACAAAAATTTCGACTGGTAGACAAGTTTCGAAGCGAAGGATATTTGCATGTGCTACGCACTTGGCAAAAAGACATCCTTCGGCCATGTATGTTGTCTGATATATGTACTGGACCAATATATGAATTTGTTGACGATTCTTGTGCCGGTCTTGTCCAGATACTCACAGACAAGCCTCAATTATCTGGAAATACTGCGGATATTTCATCGACACCATATGACTATGCAAATCAAAATGTATTGAAACCCACGATCGATTTAATTCGTGGAAGTAACGCATGGAGTGCGGTATGCTATGAAATACACGCGCCCCACATCTCATGGATGACCTGCCTTGAGTGCGTGGCGCTTAAGTCATCTGGAATAGCAGTACTGCTCGATCATAATACCATGGAATATAATTATGGGGAACATGCAGTACATAGTAAACAACATATCTTGGTGCTATCAGAAAAACCTATAGTTGAGATCACGGACTGTGAAAGTAAATGCACAATGATCGAATATGAATCATCAAAGGATGTATGTATGAACTTTATTGGCACAAATGTCGATAATTCGTATCCCCAAGGCAAGATCTACTACAATTTGAGATTACAAGATTTCAGGAGGCCCGTCGTCGTTCAAGATATTCTGGCTAAGCCTAAAATTTCAAACTGTATGCGGGTAGAACACGAGCCAAAGAATACGGAATCGTGTATAAAATGCTTCAAACCAGAAAAAGGCTTTGGTGTAAGAAGGCTGTCGCAGATTGAATTTTTGATTTCGAATAATGCGTTGGACACTATGACCGTATCAAAATGCATCACTATTGGAACTGACTGGATACCAGAATTATGCAAAGTAGCGACCAGTGTTCCTGACCAATTCTGTTCCCATTTCGGTCTACTGGTTCCCAATCCTAATGGTAATAATTTGCTGAACAAAGTCCTGGTCAGGACTAGTACAAGAAATCCACAAAAACCTACTCTAGATTGTTATACTTGCCTGACCTCGAGGATGGATATCTTGCTTATCGATTTTGATACCAAAATGCTTTGGACGGTGGGTGATCCACAGGAAATCTACTGTCCCGTGGAGTGTGGAGTCTTAACAAGGGATGGTGCGGAGGACCTAGATATCTCTTTGCTTCGACCGATATCTTCGGAGTCACTGAAACATCGATATGGTTTGACTGGTCAAGAGGCGTTTGGGGTTGGGCCAAACAAGAATGCGGAGATGAATTCTTGGAACGATCACAAAGGTGATCACTCTTCTTCTATATCTCTATATGGTGGTAGTACAAGTCGAGTACAGCATGTGGAACAAGGGGGACAGAGAGTTGGAGCCAAGAAGAACACGAATTCAAACCGTAAGACTAAAGCCAAGCGAAGTAGCTCTTTCGCGAGGAAGGATGGATATGATGGTAGAAACGAGGAGCAAGATAATAAAAGATATGGAGCCGAACAGGGGACGAGGGACTACTTACAACCTTATGAGAGTATGTTTGAAGACGCGAAGATGGGTAATCCAGCTGATTCAGATCTGGGGAACTGGTAA


>CCG45_Ac2V
ATGGAAAAGAGCCTTGCATTGGTCTTCTTGGTCATTAATGCAAGTATTTACATGACTGAGTGCAGCCTCAGTACATTAACGTGCAATATGTTACCAAGTTGTGCAAGCTTGCAAAAATGTCAGACTTGTCTTTTAAAAGTGGCCGGAGCCACACGTTTGATCCCGACGAAAATTTCTCTCACGGAAAATTCCGAGCTTGGGTTCCTAGTCGACGGTCCGATGATCTTCTATTCTCACGTGGAACTTTTGTGCAGTGGAAGAAGTCATTGCGGTTACATGAAATTGGACAGGAGCGGAGCACCTATCACACAAGATGTGACATCTAAGCAATTTGTGGAAATAGATGGTGCTCAGCACCATTGTTTAGTGAAAGCCAGTGTATCTCACACAGCTTCGTGTGCGGCATGCTTAATGGAGACTAGCGAAACAGAGATGATGGGTCACTTTCTCGTACAAATTCCACAAAGTCATCACACTCTTTATCATGTGTATGTACTATACACGTCAAAGGAACCAAGTAAGATCGTCGTCTCTTGTCAATTAAGACAGTTCTGTCATGGATTAACCGTGATACTGCCAACAAATGATTGCGATTCATTTCGTAAATCGGTTCCTGTCAAAGGTATGAATCGACTTCCCTTGGAATCATATGGCAGCCACAGACTGGGAGAAAAAGTGGCATTATACGATACTGACACGAGAAGCGATGCTGCTCAGCTTTTTGTGGACGCAATCAAGCAACTGACCACCGTGGACAGGTATTGTTTTCATGCGTCCAGTGTTAGGAACAACACAAAATTTTGTACGACGTGCATGTTAAGCGAAAAGGATCGCATAATTTTGGCTGTTCGAACAGCAACCGTGGATCAAGTAGAAGCATCAGAAGCGAACAAAAAGTCATCGGTGGAACATCTTTTTTGCCTATTTACGAATGAAAAAGTCGATTGGGAAAATTTGAAAAGTGTATGCGGGGATTCGAAAGATTCAGAGCCTGATCGTCACCGTGCTCCAGAAAAACAACAACCTCGCGTGTCTTCTTGCGGCACTATCACTCCCGTTGGAAGCGGGAACGACTATTTTGTTCCTTTTGATAGCCAATTCTATTCGTTCATCAACAAACCAATTGTTAAACGATTGGGCAATCAAATAAGGAACGCGGAACTTTGTTTTTGGGTCCAGGAGGAGCGCAAGCAAAAAGAACAGCCAGATTGCCTGAATTGTCTTTTTAAACAAGGAATGAAGTTGGAGCTATCACTATCAGCAGCATTGCTTACGATTACAAATTCGAAAGTGCTTGATTGCGTAGAAGATCATTCCCAGTGTCATCCTTTACGAGATGTGCCGATAGCTATGTGTCGATATGAAAAAGAACTTCAGCTTCTTGCGCTGGAAGAAAGCAAGATGGACGTGATTCCTGATCTTGACCTCAACAAGGAACCTCCCCCTGATCGGCATACTTTTGCACTGAAAAAAAGCAAGAGGGACGTAATTCCTGATCTTGACCTCAACAAGGAACCTCACCCTGATCGGCATACTCTTACACTCGAAGAAAGCACGAGGGACGTGATTCCTGAACTTGATCTCAACAGGGAACCTCCCCCTGATCGGCATTCGTCTCGAGTAGAACCCGAAAAGACCACTTCATATTTCACCGGAACGACTCCTTTGGTTATCCATTTCAACTTGGACGAAGAAATAGAGCTGTTCAAATGCTACGAATGTGTTTTGCGTTATAAAGAAGTGCTATTGATGTCCGTCAAGCGAGCGTATTTATGGATCACAAACAACGCAAAAGGCATAAACCATCTTAGTTTGTGCAGCAAACTTTGTCCCATCAAGCACGTTCCATTACAAAATCAGTTTTCCTTCGAAAATTTCGAGCGATTACAACCGTTATCAATCAAAGATGTGGTTTTTATCTTTTGCGGAGACATTCCTCTGTTAACGAGAGATAAAGCATCTGGAGCATCCAAGCGTGTTGGAAAACACATTATGCCCAAAGACCGGTTCAAGACTACCAAGTACTATAAATCGTGTATTTCTTCGCTGGAAAGCCGATCTCGCAAGATTGCGAATTCGAACGAGAAACGGGTACGACCTGCCGAAAAAAATTGGGAATTTCCAATTTGGACAATACGAAAAAAACGAAAAAAAAACGAAAGGTAA
>CCG45_AcEX1
ATGGAAAAGAGCCTTGTATTGGTCTTCTTGGTGATTTATGCGAGTATTTACATCACTGAGTGCAGCCTCAGTATATTAAGATACACTATATATCAAAGTCATGCAAGCTTGCAAACATGTCAGACTTGTCTTTTAGAAGTGGCCGGAGCCACACGTTTGATCCCGATGAAAAATTCTCCCACGGAAAACTCCGAGCTTGTGTTCCTAGTCGACGGTCCGATGATCTTCTATTCTCACGTGGAACTCTTGTGCAGTAAAAGAAGTCTTTGCGGTTACATGAAATTGGACAGGAGCGGAGCACCTATCACACAAGATGTGACATCTAAGCAATTTATGGAAAAAGATGGTGCTCAGTACCATTGCTTAATGAAAACCAGTGTATCTCACACAGCTTCGTGTGCGGCATGTTTAATGGAGACTAGCGAAACAGAGATGATGGGTCACTTTCTGGTACATGTTCCACAACGTTTCACTCTTCATCATATGTATATACTATACACGTCAAAGGAACCAAGTAAGATTGTCGTCTCTTGTCAATCAAGACAGTTCTGTCATGGATTAACCGTGATACTGCCAACAAATGATTGCGATTTATTTCGTAAATCGGTTCCTGTCAAAGGTATGAATCGACTTCCCTTGGAATCATCTGGCGGCCACAGACTGGGAGAAAAAGTGGCATTATACGATACTGACACGAGAAACAATGCTGCTCAGTCTTTTGTGAGCGCAATCAAGCAACTGACCACCATGGACAGGTATTGCTTTAATGCGTCCAGCGTTGAGAAAAACAAAGAATTTTGTACGACGTGCATGTTAAACGGAAAGAATCGCATAATTTTGGCTGTTCGAACAGCAACCGGGGTGGATCAAGTAGAAGCATCAGAAGCGCACAAAAAGTCATCGGTGCAACATCTTTTTTGCCTATTTACGAATGAAAAAGTCGATTGGGAAAATTTGAAAAGTTTATGTGGGGGTTCGAAAGATTCAGAGCCTGATCCTCACCGTTCTACAGGAAAAAAAAAATCTCGCGTGTCTCCTTGCGGCACTATCACTCCCGTAGGAAGCGGGGACGACTATTCTGTTCCTTTTGATAGCCAATTCTATTCGTTCATCAATAAACCAGTTGTTAAACGATTGGGCAATCAAATAAGCAACGCGGAACTTTGTTTTTGGGTCCAGGAAGAGCGCAAGCAAAAAGAACAGCCAAATTGCCTGGATTGTCTTTTTACTTCAGGAATGAAATTGGAGCTATCACTATCAGCAGCATTGCTTACGACTACAAAATCGAAAGTGCTTGATTGCCTAGAAGACCATTCCCAGTGTCATCCTTTACGAGATGTGCCGATAGCTATGTGTCAATATGAAAAAGAACTTCAGCTTCTTGCGCTGGAAGAAAGCAAAAGGGACGTGATCCCTGATCTTGACCTCAACAAGGAACCTCACCCTGATCGGCATACTTTTGCACTGAAAGAAAGCAAGAGGGACGTGATTCCTGATCTTGACCTCAACAAGGAACCTCCCCCTGATCGGCATCCGTCTCGAGTAGAAACCGAAAGGACCGAAAAGACCACTTCATATTTCACCGGAACGACTCCTTTGGTTATCCATTTCTACTTGGACGAAGAAATAGAGCTGTTCAAATGCTACGAATGTGTTTTGCTTTATAAAGAAGTGCTATTGATGTCCGTCAAGCGAGCGTATTTATGGATCACAAACAGCGCAAAAGGCATGAACGATCTTAGTTCGTGCAGCGAACATTGTCGCATCAAGCAAGTTCCATCACAAAATCAGTTTTACTTCGAAAATTTCGAGCGATTACAACCGTTATCAATCAATGATGTGGTTTTTATCTTTTGCGGACACATTGCTCTGTCAAAGAGAGATAAAACATCTGGAGCATCCAAGCGTGTTGGGAAAGATAAAAAACTCACTACGTCTAAAGACGGGTTGAAGACCGCTAAGTACTATAAATCGTGTATTTCTTCGCTGGAAAGCCGATCGCGCAAGATTGCGAATTCGAACGAGAAACGGGTACGACCTGTCGATAAGATTTGGGAATTTCCAACTTGGACTATACGAAAAAAACGAAAAAAACGACAAGTAAGGCCCGATTTGGATAGGCTGCTTTGA
>CCG45_Ac7V
ATGGAAAAGAGCCTTGTATTGGTCTTCTTGGTGATTTATGCGAGTATTTACATCACTGAGTGCAGCCTCAGTATATTAAGATACACTATATATCAAAGTCATGCAAGCTTGCAAACATGTCAGACTTGTCTTTTAGAAGTGGCCGGAGCCACACGTTTGATCCCGATGAAAAATTCTCCCACGGAAAACTCCAAGCTTGTGTTCCTAGTCGACGGTCCGATGATCTTCTATTCTCACGTGGAACTCTTGTGCAGTAAAAGAAGTCTTTGCGGTTACATGAAATTGGACAGGAGCGGAGCACCTATCACACAAGATGTGACATCTAAGCAATTTATGGAAAAAGATGGTGCTCAGTACCATTGCTTAATGAAAACCAGTGTATCTCACACAGCTTCGTGTGTGGCATGTTTAATGGAGACTAGCGAAACAGAGATGATGGGTCACTTTCTGGTACATGTTCCACAACGTTTCACTCTTCATCATATGTATATACTATACACGTCAAAGGAACCAAGTAAGATTGTCGTCTCTTGTCAATCAAGACAGTTCTGTCATGGATTAACCGTGATACTGCCAACAAATGATTGCGATTTATTTCGTAAATCGGTTCCTGTCAAAGGTATGAATCGACTTCCCTTGGAATCATCTGGCGGCCACAGACTGGGAGAAAAAGTGGCATTATACGATACTGACACGAGAAACAATGCTGCTCAGTCTTTTGTGAGCGCAATCAAGCAACTGACCACCATGGACAGGTATTGCTTTAATGCGTCCAGCGTTGAGACAAACAAAGAATTTTGTACGACGTGCATGTTAAACGGAAAGAATCGCATAATTTTGGCTGTTCGAACAGCAACCGGGGTGGATCAAGTAGAAGCATCAGAAGCGCACAAAAAGTCATCGGTGCAACATCTTTTTTGCCTATTTACGAATGAAAAAGTCGATTGGGAAAATTTGAAAAGTTTATGTGGGGGTTCGAAAGATTCAGAGCCTGATCCTCACCGTTCTACAGGAAAAAAAAAATCTCGCGTGTCTCCTTGCGGCACTATCACTCCCGTAGGAAGCGGGGACGACTATTCTGTTCCTTTTGATAGCCAATTCTATTCGTTCATCAATAAACCAGTTGTTAAACGATTGGGCAATCAAATAAGCAACGCGGAACTTTGTTTTTGGGTCCAGGAAGAGCGCAAGCAAAAAGAACAGCCAAATTGCCTGGATTGTCTTTTTACTTCAGGAATGAAATTGGAGCTATCACTATCAGCAGCATTGCTTACGACTACAAAATCGAAAGTGCTTGATTGCCTAGAAGACCATTCCCAGTGTCATCCTTTACGAGATGTGCCGATAGCTATGTGTCAATATGAAAAAGAACTTCAGCTTCTTGCGCTGGAAGAAAGCAAGAGGGACGTGATCCCTGATCTTGACCTCAACAAGGAACCTCACCCTGATCGGCATACTTTTGCACTGAAAGAAAGCAAGAGGGACGTGATTCCTGATCTTGACCTCAACAAGGAACCTCCCCCTGATCGGCATCCGTCTCGAGTCGAAACCGAAAGGACCGAAAAGACCACTTCATATTTCACCGGAACGACTCCTTTGGTTATCCATTTCTACTTGGACGAAGAAATAGAGCTGTTCAAATGCTACGAATGTGTTTTGCTTTATAAAGAAGTGCTATTGATGTCCGTCAAGCGAGCGTATTTATGGATCACAAACAGCGCAAAAGGCATGAACGATCTTAGTTCGTGCAGCGAACATTGCCGCATCAAGCAAGTTCCATCACAAAATCAGTTTTACTTCGAAAATTTCGAGCGATTACAACCGTTATCAATCAATGATGTGGTTTTTATCTTTTGCGGACACATTGCTCTGTCAAAGAGAGATAAAACATCTGGAGCATCCAAGCGTGTTGGGAAAGATAAAAAACTCACTACGTCTAAAGACGGGTTGAAGACCGCTAAGTACTATAAATCGTGTATTTCTTCGCTGGAAAGCCGATCGCGCAAGATTGCGAATTCGAACGAGAAACGGGTACGACCTGTCGATAAGATTTGGGAATTTCCAACTTGGACTATACGAAAAAAACGAAAAAAACGACAAGTAAGGCCCGATTTGGATAGGCTGCTTTGA
>CCG45_Acem2
ATCGAAAAGAGCCTTGTATTGGTCTTCTTGGTGATTTATGCGAGTATTTACATCACTGAG
>CCG45_AcNc2
ATCGAAAAGAGCCTTGTATTGGTCTTCTTGGTGATTTATGCGAGTATTTACATCACTGAG
>CCG45_AcBoT
ATGGAAAAGAGCCTTGTATTGGTCTTCTTGGTGATTTATGCGAGTATTTACATCACTGAGTGCAGCCTCAGTATATTAAGATACACTATATATCAAAGTCATGCAAGCTTGCAAACATGTCAGACTTGTCTTTTAGAAGTGGCCGGAGCCACACGTTTGATCCCGATGAAAAATTCTCCCACGGAAAACTCCAAGCTTGTGTTCCTAGTCGACGGTCCGATGATCTTCTATTCTCACGTGGAACTCTTGTGCAGTAAAAGAAGTCTTTGCGGTTACATGAAATTGGACAGGAGCGGAGCACCTATCACACAAGATGTGACATCTAAGCAATTTATGGAAAAAGATGGTGCTCAGTACCATTGCTTAATGAAAACCAGTGTATCTCACACAGCTTCGTGTGCGGCATGTTTAATGGAGACTAGCGAAACAGAGATGATGGGTCACTTTCTGGTACATGTTCCACAACGTTTCACTCTTCATCATATGTATATACTATACACGTCAAAGGAACCAAGTAAGATTGTCGTCTCTTGTCAATCAAGACAGTTCTGTCATGGATTAACCGTGATACTGCCAACAAATGATTGCGATTTATTTCGTAAATCGGTTCCTGTCAAAGGTATGAATCGACTTCCCTTGGAATCATCTGGCGGCCACAGACTGGGAGAAAAAGTGGCATTATACGATACTGACACGAGAAACAATGCTGCTCAGTCTTTTGTGAGCGCAATCAAGCAACTGACCACCATGGACAGGTATTGCTTCAATGCGTCCAGCGTTGAGAAAAACAAAGAATTTTGTACGACGTGCATGTTAAACGGAAAGAATCGCATAATTTTGGCTGTTCGAGCAGCAACCGGGGTGGATCAAGTAGAAGCATCAGAAGCGCACAAAAAGTCATCGGTGCAACATCTTTTTTGCCTATTTACGAATGAATAA


>CCG70_Ac2V
ATGAAAGCGAAATTGTTCCGCAGTATCCTCGTAGTCTTTTGGCATTTTGGGTGTTGTGCTGAGAGATTGGACTCACTAATCATCAGTGTGCCAATGGAAGCATACGAAGCATGTCAAAAGTGCTTGTTGGAGCGCGCAGGAGCTATTCACGTAGAAGAGGTAAACGAAATCGGAAATGAAAAATACGGCAAGAAAGAGTACTGGGTTGTGGGACTACCAAATTATCTTCGAGCAAAGCTAATTAACTGCTTCGGTACAAAGCTGTGTCTAGACCCGGCATTTAATAATGACTTGGAAACTTTTGCTACTGAAGGCATCGACGGGGCATTTGCAACAGTCGCGTCAATAAGACCAAGCCGAAAGTATTTCGTCAACGAGCAGCGATATTGGGCAATCACGGGTGGTTTACCACCTCTACATCAAAGTAATTTTCCACTTCACGTCAATAAGAAAAGAGAAGCCAAGCACTTATGCGTGTATAGACACGACACCTCGTTTTCCTATTTATGTGAAGCATGTATACTTACAAAGAGCGATACGGGGAGCATGGAAATATATGGTATACGTCACCGCAAGATGAGTGTTCTTTATGTGATACATTCTTCGGATCCTGATGGACTCAAAAACGAGTGTGTGAAACCAAGTATCTGCTCTGGCACAACCGCAACGCTTTCACCTAACCTATGCAATTTGTTCAAGTACCAAGTGTCGACGAGAGCGAGTGAGTTGCCAAACTTAGTGGGAACCATATCCGATAACATTTTTATAAAATCAGCTTATACAAAAAATAAACAAAGAGATTGGAATGCTTTAGCTGAAAAGCTTGAATATTTGAAGTTGACACCCACCTGCCTGTTGACGACAAAGGCAATTGGATCAGGCCTTGGTAGCTGCTGGGGATGCTTGCTTAAAGCATATAAAGGAATGGTTGTTTTGAACAAGGTCAAAGCGAGGTTGAGCTCAAAAATAAGCACAAGTTTTGTCCTGTCTTTATTTACAAACGGAAACGTAAATTTGAAAATATGCTCTAATAGGTGTGGTGATATCAATTTTGACGGCGGATGCATGTCAGAAACCTTTCATGTAATGATTTCGGCATTTCCAAATAATGTGTTCACCTGGATAGAGCGCATAGATGCGGCACAAAACAACAATCACGTATCGCACTTTGGTTCTAGCTGTTTTCTAGTAGAGCACTCATCGGCCGCTAAAGGACCAAACTGTCTTCAATGTTTTCAAGGCGCAGAAAATTGGAAGCTTTCGCGATTTACCTATTTATTCTTACTCAAGAGAGACGCAGTGGCTGTTGACATGTTGAAATGTTTTTTTCTGCATTCATCCTGCGAAGATGTTCAACTTATGCCCGACATCATGTGCCGCTATGAATCAGGTGATCTGATGACAAATTTCGACTTGAATCAGAATTTGGAAGACGATGGATCAGGCTCGTCAGCCGGCGGTACAAGTGAACCGAATATAGTCAAGTCTGCAAAGGTCATGGTGGTTGAGTGGGATAAAAACGATCCAGATGACGCAGGGAGAGAAGCGGCATTCAGAGAATGCTTCATCTGTCTGACGCGCAAGCGCAAAGTTGTACTCATATCTGTGATAAAGCGATATGTATGGATGGTCCCTTCCGAATCTTTTCCACGCTGTCACAAATGCTATGGTAAGGTGACAGACGGTCCACAATTTTCATATAATCAGTACCTTCGGCAAGTACAGGCAGAATTTGCGACAACCACGTTGAGTCTGAAACCGAAGCGTGAGAGAACAGAGATTCTATCAGATTGA
>CCG70_Ac7V
ATGAAAGCGAAATTGTTCCGCAGTATCCTCGTAGTCTTTTGGCATTTTGGGTGTTGTGCTGAGAGATTGGACTCACTAATCATCAGTGTGCCAATGGAAGCATACGAAGCATGTCAAAAGTGCTTGTTGGAGCGCGCAGGAGCTATTCACGTAGAAGAGGTAAACGAAATCGGAAATGAAAAATACGGCAAGAAAGAGTACTGGGTTGTGGGACTACCAAATTATCTTCGAGCAAAGCTAATTAACTGCTTCGGTACAAAGCTGTGTCTAGACCCGGCATTTAATAATGACTTGGAAACTTTTGCTACTGAAGGCATCGACGGGGCATTTGCAACAGTCGCGTCAATAAGACCAAGCCGAAAGTATTTCGTCAACGAGCAGCGATATTGGGCAATCACGGGTGGTTTACCACCTCTACATCAAAGTAATTTTCCACTTCACGTCAATAAGAAAAGAGAAGCCAAGCACTTATGCGTGTATAGACACGACACCTCGTTTTCCTATTTATGTGAAGCATGTATACTTACAAAGAGCGATACGGGGAGCATGGAAATATATGGTATACGTCACCGCAAGATGAGTGTTCTTTATGTGATACATTCTTCGGATCCTGATGGACTCAAAAACGAGTGTGTGAAACCAAGTATCTGCTCTGGCACAACCGCAACGCTTTCACCTAACCTATGCAATTTGTTCAAGTACCAAGTGTCGACGAGAGCGAGTGAGTTGCCAAACTTAGTGGGAACCATATCCGATAACATTTTTATAAAATCAGCTTATACAAAAAATAAACAAAGAGATTGGAATGCTTTAGCTGAAAAGCTTGAATATTTGAAGTTGACACCCACCTGCCTGTTGACGACAAAGGCAATTGGATCAGGCCTTGGTAGCTGCTGGGGATGCTTGCTTAAAGCCTATAAAGGAATGGTTGTTTTGAACAAGGTCAAAGCGAGGTTGAGCTCAAAAATAAGCACAAGTTTTGTCCTGTCTTTATTTACAAACGGAAACGTAAATTTGAAAATATGCTCTAATAGGTGTGGTGATATCAATTTTGACGGCGGATGCATGTCAGAAACCTTTCATGTAATGATTTCGGCATTTCCAAATAATGTGTTCACCTGGATAGAGCGCATAGATGCGGCACAAAACAACAATCACGTATCGCACTTTGGTTCTAGCTGTTTTCTAGTAGAGCACTCATCGGCCGCTAAAGGACCAAACTGTCTTCAATGTTTTCAAGGCGCAGAAAATTGGAAGCTTTCGCGATTTACCTATTTATTCTTACTCAAGAGAGACGCAGTGGCTGTTGACATGTTGAAATGTTTTTTTCTGCATTCATCCTGCGAAGATGTTCAACTTATGCCCGACATCATGTGCCGCTATGAATCAGGTGATCTGATGACAAATTTCGACTTGAATCAGAATTTGGAAGACGATGGATCAGGCTCGTCAGCCGGCGGTACAAGTGAACCGAATATAGTCAAGTCTGCAAAGGTCATGGTGGTTGAGTGGGATAAAAACGATCCAGATGACGCAGGGAGAGAAGCGGCATTCAGAGAATGCTTCATCTGTCTGACGCGCAAGCGCAAAGTTGTACTCATATCTGTGATAAAGCGATATGTATGGATGGTCCCTTCCGAATCTTTTCCACGCTGTCACAAATGCTATGGTAAGGTGACAGACGGTCCACAATTTTCATATAATCAGTACCTTCGGCAAGTACAGGCAGAATTTGCGACAACCACGTTGAGTCTGAAACCGAAGCGTGAGAGAACAGAGATTCTATCAGATTGA
>CCG70_AcBoT
ATGAAAGCGAAATTGTTCCGCAGTATCCTCGTAGTCTTTTGGCATTTTGGGTGTTGTGCTGAGAGATTGCACTCACTAATCATCAGTGTGCCAATGGAAGCATACGAAGCATGTCAAAAGTGCTTGTTGGAGCGCGCAGGAGCTATTCACGTAGAAGAGGTAAACGAAATCGGAAATGAAAAATACGGCAAGAAAGAGTACTGGGTTGTGGGACTACCAAATTATCTTCGAGCAAAGCTAATTAACTGCTTCGGTACAAAGCTGTGTCTAGACCCGGCATTTAATAATGACTTGGAAACTTTTGCTACTGAAGGCATCGACGGGGCATTTGCAACAGTCGCGTCAATAAGACCAAGCCGAAAGTATTTCGTCAACGAGCAGCGATATTGGGCAATCACGCGTGGTTTACCACCTCTACATCAAAGTAATTTTCCACTTCACGTCAATAAGAAAAGAGAAGCCAAGCACTTATGCGTGTATAGACACGACACCTCGTTTTCCTATTTATGTGAAGCATGTATACTTACAAAGAGCGATACGGGGAGCATGGAAATATATGGTATACGTCACCGCAAGATGAGTGTTCTTTATGTGATACATTCTTCGGATCCTGATGGACTCAAAAACGAGTGTGTGAAACCAAGTATCTGCTCTGGCACAACCGCAACGCTTTCACCTAACCTATGCAATTTGTTCAAGTACCAAGTGTCGACGAGAGCGAGTGAGTTGCCAAACTTAGTGGGAACCATATCCGATAACATTTTTATAAAATCAGCTTATACAAAAAATAAACAAAGAGATTGGAATGCTTTAGCTGAAAAGCTTGAATATTTGAAGTTGACACCCACCTGCCTGTTGACGACAAAGGCAATTGGATCAGGCCTTGGTAGCTGCTGGGGATGCTTGCTTAAAGCCTATAAAGGAATGGTTGTTTTGAACAAGGTCAAAGCGAGGTTGAGCTCAAAAATAAGCACAAGTTTTGTCCTGTCTTTATTTACAAACGCAAACGTAAATTTGAAAATATGCTCTAATAGGTGTGGTGATATCAATTTTGACGGCGGATGCATGTCAGAAACCTTTCATGTAATGATTTCGGCATTTCCAAATAATGTGTTCACCTGGATAGAACGCATAGATGCGGCACAAAACAACAATCACGTATCGCACTTTGGTTCTAGCTGTTTTCTAGTAGAGCACTCATCGGCCGCTAAAGGACCAAACTGTCTTCAATGTTTTCAAGGCGCAGAAAATTGGAAGCTTTCGCGATTTACCTATTTATTCTTACTCAAGAGAGACGCAGTGGCTGTTGACATGTTGAAATGTTTTTTTCTGCATTCATCCTGCGAAGATGTTCAACTTATGCCCGACATCATGTGCCGCTATGAATCAGGTGATCTGATGACAAATTTCGACTTGAATCAGAATTTGGAAGACGATGGATCAGGCTCGTCAGCCGGCGGTACAAGTGAACCGAATATAGTCAAGTCTGCAAAGGTCATGGTGGTTGAGTGGGATAAAAACGATCCAGATGACGCAGGGAGAGAAGCGGCATTCAGAGAATGCTTCATCTGTCTGACGCGCAAGCGCAAAGTTGTACTCATATCTGTGATAAAGCGATATGTATGGATGGTCCCTTCCGAATCTTTTCCACGCTGTCACAAATGCTATGGTAAGGTGACAGACGGTCCACAATTTTCATATAATCAGTACCTTCGGCAAGTACAGGCAGAATTTGCGACAACCACGTTGAGTCTGAAACCGAAGCGTGAGAGAACAGAGATTCTATCAGATTGA


>CCG57_Ac2V
ATGATTTCGCGGGCTTCTTTGTCGATTTTTTTGATCGCATTTCTGTTCGTAAGAATAAAGCAGGGCAATCTGGAAAGCTGGGAATCAATTTCGTCCTCTACTGGATTACTTGTAGTGAAAAGCTCAAACCCCAATGCCTGCCGTTTGTGTCTGATACAGACAGTTGGCGTAGACCGAATCGCACTTGTCGAAAAGGATCTGTACACGTATTCTTATCTGATCAAAGGTCGCATCACAATGCTTGAAACTTTTCTAAGACAATGCTATACCGAGGAATTGTGCGTCATTGAGACCGATGTGAACTCGATACCTACATCTTTACCGACGTTGTTGCCGGTCGAATACGGAATAAATCTATTTGCAATGCAGCTAGATAGTGCTATCGACAAGTCATTGCTTACGACATTCACACGAAAGAAAGCACCGCCCGTACATTTGTATGGAAGGTATGAGATTTTTTTTTACAAGGAAATAAAGGCGGTGTACAATCAAAAAGCTCAAGAAACAAAAAGCCATCCTCCTCGCCAACCGCTAGTGGTCGGTCCAATCATTTTTTCCACATTTCTGTTTGATAAATTTCTTTCGATCGCAACATCTACTACAGGGACTCAAGCACAACAAAACACGCTTCCCTTTCGAAAAATCATTGGTCGCTGCTTCTATTTATCAACAGCATCGTTTCAGTGCGAAAAATGTATTGCACTTCATACCACATCCTTTGGTGTTCGCATATACACTTTCAAAAATTCGGCACCAGGCTTAAAAACTTTGTTTGCTTTCACAACAGAACACAGCCAAGATACTATACATAATCACTGCTTCATAACATATTGTATGGGTATGCGTTGGATATCTACAGCTGCTTGTGAGAAGTTGAATCGCATTTTTCCAAACGATGAAAGAATATTGCATGAAGTTGGCACTGCAGCAATGGAATTGTATAATAAAGCCTATTCTGCAACAGATTGCATTGATCCAGCTAATGGGAATTCCTGCGGCTTTATCTCCTCAAAGCCAGATATTGACTTTAGATTGATGATGTCACAGCTTAATACTAACTATGTATTTAAGCAAGATTTTAGCGTAAAGAAGACATTGAAAGTGAAACCTTACCAGACTGCGATTTTGGAGCAATTTTTAGAAGTAAGCACAATGTCCTGTGCGTTCGTATCAACTCCGCAGACAAAGCGACTAAGTTTTTTTACTTGTATCGTTGAAAGCTTGGCTGGAAACAACGGCATGTTACTCTTGAGTAGTGTTTCAATGTCAAAGATTATAATTCTTTACGATGCAAACGTGGTTTCGGCCGCTTGTTTGATGAGTTGTCAAAGCATCAAGACTGGTGTATTAGCCGAAGTTACATTGATGGACCTTTCTCAATGCAACGATTACCGCAGTCATCAGAAGAGCGATCCGAATGTTTATCCAGAATTATCGATGTTCAAAAATATGCTTCCCGGAATCAACAGCTGTTTGTTTATCTTGAATACTCAACAGGGGAATAAAGTGAAAGAGTGCGACTCATGTTTGCAAACGCGGTTTCATAAAGTCAGCAATATTATGATGGTAATTCATGAAGCGGGCTCTTATTTATGGAGAATTATCAACGACGAAAATACTTGGAGTGTGATAGATCAAGTACTGAGGAGGTGTATTCGCAAGGGACCTTGTAATAGTATGATGCTGCTTCCCGCAATGGTATGCTCAGAACATGAGAAATACTCGAGAGAAAGGATGGCAGATGGCGTTCGAATAAAACAAAAGGATATGATACCCTTTGACCACTTAACTGTTGGGCTATGGCCTCCTGTCCGAATTGCTTCAAATGCGCGTGGAAACTTTGATGATCGGGGAGTTTTTATGGTCGCATTTGAAGCCGCCAATTCGAGACGCTGTGTAAGCTGTATCGTTAATCAGCAAGAGGTGTTTTTTGTTTACGCTCCTACAAATTCACGCTTTGGTTACCTGTGGATGACCCAAACTGACCCTCGAATACTTGGAATGTGCAGATCAGAACAAAGTTGCATACGATTATTTTTTCACAAGGAAGGGAAACAGCTTGACATACGTAAGGGTTTGCGTCCATGGACCGCCTTGGAGCTCGAATCTCTTTTCTGA
>CCG57_Ac7V
ATGATTTCGCGGGCTTCTTTGTCGATTTTTTTGATCGCATTTCTGTTCGTAAGAATAAAGCAGGGCAATCTGGAAAGCTGGGAATCAATTTCGTCCTCTACTGGATTACTTGTAGTGAAAAGCTCAAACCCCAATGCCTGCCGTTTGTGTCTGATACAGACAGTTGGCGTAGACCGAATCGCACTTGTCGAAAAGGATCTGTACACGTATTCTTATCTGATCAAAGGTCGCATCACAATGCTTGAAACTTTTCTAAGACAATGCTATACCGAGGAATTGTGCGTCATTGAGACCGATGTGAACTCGATACCTACATCTTTACCGACGTTGTTGCCGGTCGAATACGGAATAAATCTATTTGCAATGCAGCTAGATAGTGCTATCGACAAGTCATTGCTTACGACATTCACACGAAAGAAAGCACCGCCCGTACATTTGTATGGAAGGTATGAGATTTTTTTTTACAAGGAAATAAAGGCGGTGTACAATCAAAAAGCTCAAGAAACAAAAAGCCATCCTCCTCGCCAACCGCTAGTGGTCGGTCAAATCATTTTTTCCACATTTCTGTTTGATAAATTTCTTCCGATCGCAACATCTACTACAGGGACTCAAGCACAACAAAACACGCTTCCCTTTCGAAAAATCATTGGTCGCTGCTTCTATTTATCAACAGCATCGTTTCAGTGCGAAAAATGTATTGCACTTCATACCACATCCTTTGGTGTTCGCATATACACTTTCAAAAATTCGGCACCAGGCTTAAAAACTTTGTTTGCTTTCACAACAGAACACAGCCAAGATACTATACATAATCACTGCTTCATAACATATTGTATGGGTATGCGTTGGATATCTACAGCTGCTTGTGAGAAGTTGAATCGCATTTTTCCAAACGATGAAAGAATATTGCATGAAGTTGGCACTGCAGCAATGGAATTGTATAATAAAGCCTATTCTGCAACAGATTGCATTGATCCAGCTAATGGGAATTCCTGCGGCTTTATCTCCTCAAAGCCAGATATTGACTTTAGATTGATGATGTCACAGCTTAATACTAACTATGTATTTAAGCAAGATTTTAGCGTAAAGAAGACATTGAAAGTGAAACCTTACCAGACTGCGATTTTGGAGCAATTTTTAGAAGTAAGCACAATGTCCTGTGCGTTCGTATTAACTCCGCAGACAAAGCGACTAAGTTTTTTTACTTGTATCGTTGAAAGCTTGGCTGGAAACAACGGCATGTTACTCTTGAGTAGTGTTTCAATGTCAAAGATTATAATTCTTTACGATGCAAACGTGGTTTCGGCCGCTTGTTTGATGAGTTGCCAAAGCATCAAGACTGGTGTATTAGCCAAAGTTACATTGATGGACCTTTCTCAATGCAACGATTACCGCAGTCATCAGGAGAGCGATCCGAATGTTTATCCAGAATTATCGATGTTCAAAAATATGCTTCCCGGAATCAACAGCTGTTTGTTTATCTTGAATACTCAACAGGGGAATAAAGTGAAAGAGTGCGACTCATGTTTGCAAACGCGGTTTCATAAAGTCAGCAATATTATGATGGTAATTCATGAAGCGGGCTCTTATTTATGGAGAATTATCAACGACGAAAATACTTGGAGTGTGATAGATCAAGTACTGAGGAGGTGTATTCGCAAGGGACCTTGTAATAGTATGATGCTGCTTCCCGCAATGGTATGCTCAGAACATGAGAAATACTCGAGAGAAAGGATGGCAGATGGCGTTCGAATAAAACAAAAGGATATGATACCCTTTGACCACTTAACTGTTGGGCTATGGCCTCCTGTCCGAATTGCTTCAAATGCGCGTGGAAACTTTGATGATCGGGGAGTTTTTATGGTCGCATTTGAAGCCGCCAATTCGAGACGCTGTGTAAGCTGTATCGTTAATCAGCAAGAGGTGTTTTTTGTTTACGCTCCTACAAATTCACGCTTTGGTTACCTGTGGATGACCCAAACTGACCCTCGAATACTTGGAATGTGCAGATCAGAACAAAGTTGCATACGATTATTTTTTCACAAGGAAGGGAAACAGCTTGACATACGTAAGGGTTTGCGTCCATGGACCGCCTTGGAGCTCGAATCTCTTTTCTGA
>CCG57_AcBoT
ATGATTTCGCGGGCTTCTTTGTCGATTTTTTTGATCGCATTTCTGTTCGTAAGAATAAAGCAGGGCAATCTGGAAAGCTGGGAATCAATTTCGTCCTCTACTGGATTACTTGTAGTGAAAAGCTCAAACCCCAATGCCTGCCGTTTGTGTCTGATACAGACAGTTGGCGTAGACCGAATCGCACTTGTCGAAAAGGATCTGTACACGTATTCTTATCTGATCAAAGGTCGCATCACAATGCTTGAAACTTTTCTAAGACAATGCTATACCGAGGAATTGTGCGTCATTGAGACCGATGTGAACTCGATACCTACATCTTTACCGACGTTGTTGCCGGTCGAATACGGAATAAATCTATTTGCAATGCAGCTAGATAGTGCTATCGACAAGTCATTGCTTACGACATTCACACGAAAGAAAGCACCGCCCGTACATTTGTATGGAAGGTATGAGATTTTTTTTTACAAGGAAATAAAGGCGGTGTACAATCAAAAAGCTCAAGAAACAAAAAGCCATCCTCCTCGCCAACCGCTAGTGGTCGGTCAAATCATTTTTTCCACATTTCTGTTTGATAAATTTCTTCCGATCGCAACATCTACTACAGGGACTCAAGCACAACAAAACACGCTTCCCTTTCGAAAAATCATTGGTCGCTGCTTCTATTTATCAACAGCATCGTTTCAGTGCGAAAAATGTATTGCACTTCATACCACATCCTTTGGTGTTCGCATATACACTTTCAAAAATTCGGCACCAGGCTTAAAAACTTTGTTTGCTTTCACAACAGAACACAGCCAAGATACTATACATAATCACTGCTTCATAACATATTGTATGGGTATGCGTTGGATATCTACAGCTGCTTGTGAGAAGTTGAATCGCATTTTTCCAAACGATGAAAGAATATTGCATGAAGTTGGCACTGCAGCAATGGAATTGTATAATAAAGCCTATTCTGCAACAGATTGCATTGATCCAGCTAATGGGAATTCCTGCGGCTTTATCTCCTCAAAGCCAGATATTGACTTTAGATTGATGATGTCACAGCTTAATACTAACTATGTATTTAAGCAAGATTTTAGCGTAAAGAAGACATTGAAAGTGAAACCTTACCAGACTGCGATTTTGGAGCAATTTTTAGAAGTAAGCACAATGTCCTGTGCGTTCGTATTAACTCCGCAGACAAAGCGACTAAGTTTTTTTACTTGTATCGTTGAAAGCTTGGCTGGAAACAACGGCATGTTACTCTTGAGTAGTGTTTCAATGTCAAAGATTATAATTCTTTACGATGCAAACGTGGTTTCGGCCGCTTGTTTGATGAGTTGCCAAAGCATCAAGACTGGTGTATTAGCCAAAGTTACATTGATGGACCTTTCTCAATGCAACGATTACCGCAGTCATCAGGAGAGCGATCCGAATGTTTATCCAGAATTATCGATGTTCAAAAATATGCTTCCCGGAATCAACAGCTGTTTGTTTATCTTGAATACTCAACAGGGGAATAAAGTGAAAGAGTGCGACTCATGTTTGCAAACGCGGTTTCATAAAGTCAGCAATATTATGATGGTAATTCATGAAGCGGGCTCTTATTTATGGAGAATTATCAACGACGAAAATACTTGGAGTGTGATAGATCAAGTACTGAGGAGGTGTATTCGCAAGGGACCTTGTAATAGTATGATGCTGCTTCCCGCAATGGTATGCTCAGAACATGAGAAATACTCGAGAGAAAGGATGGCAGATGGCGTTCGAATAAAACAAAAGGATATGATACCCTTTGACCACTTAACTGTTGGGCTATGGCCTCCTGTCCGAATTGCTTCAAATGCGCGTGGAAACTTTGATGATCGGGGAGTTTTTATGGTCGCATTTGAAGCCGCCAATTCGAGACGCTGTGTAAGCTGTATCGTTAATCAGCAAGAGGTGTTTTTTGTTTACGCTCCTACAAATTCACGCTTTGGTTACCTGTGGATGACCCAAACTGACCCTCGAATACTTGGAATGTGCAGATCAGAACAAAGTTGCATACGATTATTTTTTCACAAGGAAGGGAAACAGCTTGACATACGTAAGGGTTTGCGTCTATGGACCGCCTTGGAGCTCGAATCTCTTTTCTGA
>CCG57_AcNc2
ATGATTTCGCGGGCTTCTTTGTCGATTTTTTTGATCGCATTTCTGTTCGTAAGAATAAAGCAGGGCAATCTGGAAAGCTGGGAATCAATTTCGTCCTCTACTGGATTACTTGTAGTGAAAAGCTCAAACCCCAATGCCTGCCGTTTGTGTCTGATACAGACAGTTGGCGTAGACCGAATCGCACTTGTCGAAAAGGATCTGTACACGTATTCTTATCTGATCAAAGGTCGCATCACAATGCTTGAAACTTTTCTAAGACAATGCTATACCGAGGAATTGTGCGTCATTGAGACCGATGTGAACTCGATACCTACATCTTTACCGACGTTGTTGCCAGTCGAATACGGAATAAATCTATTTGCAATGCAGCTAGATAGTGCTATCGACAAGTCATTGCTTACGACATTCACACGAAAGAAAGCACCGCCCGTACATTTATATGGAAGGTATGAGTTTTTTTTAACAAGGAAATAA
>CCG57_AcEm2
ATGATTTCGCCGGCTTCTTTGTCGATTTTTTTGATCGCATTTCTGTTCGTAAGAATAAAGCAGGGCAATCTGGAAAGCTGGGAATCAATTTCGTCCTCTACTGGATTACTTGTAGTGAAAAGCTCAAACCCCAATGCCTGCCGTTTGTGTCTGATACAGACAGTTGGCGTAGACCGAATCGCACTTGTCGAAAAGGATCTGTACACGTATTCTTATCTGATCAAAGGTCGCATCACAATGCTTGAAACTTTTCTAAGACAATGCTATACCGAGGAATTGTGCGTCATTGAGACCGATGTGAACTCGATACCTACATCTTTACCGACGTTGTTGCCAGTCGAATACGGAATAAATCTATTTGCAATGCAGCTAGATAGTGCTATCGACAAGTCATTGCTTACGACATTCACACGAAAGAAAGCACCGCCCGTACATTTATATGGAAGGTATGAGTTTTTTTTAACAAGGAAATAA
>CCG57_AcEx1
ATGATTTCGCGGGCTTCTTTGTCGATTTTTTTGATCGCATTTCTGTTCGTAAGAATAAAGCAGGGCAATCTGGAAAGCTGGGAATCAATTTCGTCCTCTACTGGATTACTTGTAGTGAAAAGCTCAAACCCCAATGCCTGCCGTTTGTGTCTGATACAGACAGTTGGCGTAGACCGAATCGCACTTGTCGAAAAGGATCTGTACACGTATTCTTATCTGATCAAAGGTCGCATCACAATGCTTGAAACTTTTCTAAGACAATGCTATACCGAGGAATTGTGCGTCATTGAGACCGATGTGAACTCGATACCTACATCTTTACCGACGTTGTTGCCAGTCGAATACGGAATAAATCTATTTGCAATGCAGCTAGATAGTGCTATCGACAAGTCATTGCTTACGACATTCACACGAAAGAAAGCACCGCCCGTACATTTATATGGAAGGTATGAGTTTTTTTTAACAAGGAAATAA


>CCG61_Ac2V
ATGAGAATGAGTTGGTTCCCTGGTGTTGCCGTGCTCTACTGCGTTTTCACATGCAACGCTGCTCAATTTGGATCAATGGTACTCATCGCGCCGACAAGCATATTTGTAGACTGTCAGCGATGCCTTTTGGAAGAAACGGGGGCACTTCAAGTCGAAGAATACGAAGGAGAAGATGCATATCAAGGCACAAGCTACTTGGTATTGGGATTGATAGATTATATCGAAACTAATCTGATACTTTGCTCTAGTAAGCACACCTGCGGATACTTCATTCCTCACTTATTTGTTTTGCCAAGCACTGAGTGGGAGAAATCACAATTCGCGCTAATGAATGAGCTGCATCTACCATCAAATCCGGTCGTTTCTCAGTCAAAAGCGGGGAATTCTATTCCGCCAAGTGGGAAAAGATCGAAAGCGCTGTGCCTTTATAGGCCCAATAAGAATCATTCCCCCTTATGTGAAGCATGTTTTAAAATGAAAAGCGATACCGGCAGCATGGAGAAATATGGTATTTTCACTGAAAGAATGACTCAGCTTTATGTGATATACACATCGGATGCTGTCAACTTCGTCAAGTCGTGCTACGATTTTCTCATGTGCAGAGGAGAAACCATTGTTCTCAAAGATTCCCTTTGCATGATTTTTCGCCACAAAATAAAAGCCAAAAAATACAAGCAAAATAAGCCCGCAATGCTTCCTCACGTGTATTGGCCTGGTGATGATTATACGTTGCAGACGAGGTATTTCGAGAAAGATGATAAACTGCTTATGATGGGTCTTGGTGGTATTTTGTCAAGAGCAATCTGCATTTCAACAGCGCGCTTATATTCGGATCGACGGTCTTGCTGGACTTGCCTGCGAGAACGATCTCGGGGGATGGTGGTAGTCGACAGTGTCAAACGATTTGGAACACATGGGAATGGGAAGTTTTTGGTTTATGTATTCGCCCAACGTTTCCATCCCAAATTGATCAATTGCATCGCCGAATGTGGTTTAGTTGATTACGATGACGGATGCATGTTGGAGGCCGTTCATGTGGACACTTTAAAACCTACGCATGACACTTTTACAGTATTGGAACGCAATGAACTTGCACCAAAGGGTAATCATGTGTCGAATGGCCATGGTGGGTGTTTCCTGATCCAACATTTTGAACACAACGAATTCTCGTGCCAAAAATACTTCCCCAAGAGTTCAACATATAAACTTTCGTCAATCGCATTCTTAGTGTCATTTTTGGAAAATCCGCAAGGTCACCAATTGACGAGATCCAGTCTTTCTCGGAATTACAAATGCACAGAAATCGACTTAATGCCGGATACAATATGCCTTTATGAATCAAATCGCTCAAAAATCAACGGAGGTTTCAATCTGCGTTCGAAGGAAGAGTTGGCGAGTACATCCTTCAGCGGTCGTAGCGAGACCAGCGCTATCGGAGCAATAGTGACTTTTTACAAATGGACGGACAAAACGGATAACGGAAGTGAAATGTTTGGCTGCTTCAAATGCCTCACACGAAAGAGAAACGTTGTCGTCCTATCTGTGACGAATCAATACGTATGGATGGTGGAGTATAGGAATAAATTTCCAAAAGGTTGTCTGACTTGCACCAACAAGATGAAAGCCGGACCGCAGATTCCATATAATTACAATCTTCGGCAGACACTATTGCGAGATGTAGATCGTGCTTTTGGTATTGGCAAGGACAAGATAACGGGCAAACGGACCCGCTCCGATGCTGAAGCTACAGAAGGAAACAACAAGCGCCAAAGGAAGACCGGTGGTGGTCACACCATATATTGA
>CCG61_Ac7V
ATGAGAATGAGTTGGTTCCCTGGTGCTGCCGTGCTCTACTGCGTTTTCACATGCAACGCTGCTCAATTTGGATCAATGGTACTCATCGCGCCGACAAGCATATTTGTAGACTGTCAGCGATGCCTTTTGGAAGAAACGGGGGCACTTCAAGTCGAAGAATACGAAGGAGAAGATGCATATCAAGGCACAAGCTACTTGGTATTGGGATTGATAGATTATATCGAAACTAATCTGATACTTTGCTCTAGTAAGCACACCTGCGGATACTTCATTCCTCACTTATTTGTTTTGCCAAGCACTGAGTGGGAGAAATCACAATTCGCGCTAATGAATGAGCTGCATCTACCATCAAATCCGGTCGTTTCTCAGTCAAAAGCGGGGAATTCTATTCCGCCAAGTGGGAAAAGATCGAAAGCGCTGTGCCTTTATAGGCCCAATAAGAATCATTCCCCCTTATGTGAAGCATGTTTTAAAATGAAAAGCGATACCGGCAGCATGGAGAAATATGGTATTTTCACTGAAAGAATGACTCAGCTTTATGTGATATACACATCGGATGCTGTCAACTTCGTTAAGTCGTGCTACGATTTTCTCATGTGCAGAGGAGAAACCATTGTTCTCAAAGATTCCCTTTGCATGATTTTTCGCCACAAAATAAAAGCCAAAAAATACAAGCAAAATAAGCCCGCAATGCTTCCTCACGTGTATTGGCCTGGTGATGATTATACGTTGCAGACGAGGTATTTCGAGAAAGATGATAAACTGCTTATGATGGGTCTTGGTGGTATTTTGTCAAGAGCAATCTGCATTTCAACAGCGCGCTTATATTCGGATCGACGGTCTTGCTGGACTTGCCTGCGAGAACGATCTCGGGGGATGGTGGTAGTCGACAGTGTCAAACGATTTGGAACACATGGGAATGGGAAGTTTTTGGTTTATGTATTCGCCCAACGTTTCCATCCTAAATTGATCAATTGCATCGCCGAATGTGGTTTAGTTGATTACGATGACGGATGCATGTTGAAGGCTGTTCATGTGGACACTGTAAAACCTACGCATGACACTTTTACAGTATTGGAACGCAATGAACTTGCACCAAAGGGTAATCATGTGTCGAATGGCCATGGTGGGTGTTTCCTGATCCAACATTTTGAACACAACGAACTCTCGTGCCAAAAATACTTCCCCAAGAGTTCAACATATAAACTTTCGTCAATCGCATTCTTAGTGTCATTTTTGGAAAATCCGCAAGGTCACCAATTGACGAGATCCAGTCTTTCTCGGAATTACAAATGCACAGAAATCGACTTAATGCCGGATACAATATGCCTTTATGAATCAAATCGCTCAAAAATCAACGGAGGTTTCAATCTGCGTTCGAAGGAAGAGTTGGCGAGTACATCCTCCAGCGGTCGTAGCGAGACCAGCGCTATCGGAGCAATAGTGACTTTTTACAAATGGACGGACAAAACGGATAACGGAAGTGAAATGTTTGGCTGCTTCAAATGCCTCACACGAAAGAGAAACGTTGTCGTCCTATCTGTGACGAATCAATACGTATGGATGGTGGAGTATAGGAATAAATTTCCAAAAGGTTGTCTGACTTGCACCAACAAGATGAAAGCCGGACCGCAGATTCCATATAATTACAATCTTCGGCAGACACTATTGCGAGATGTAGATCGTGCTTTTGGTATTGGCAAGGACAAGATAACGGGCAAACGGACCCGCTCCGATGCTGAAGCTACAGAAGGAAACAACAAGCGCCAAAGGAAGACCGGTGGTGGTCACACCATATATTGA
>CCG61_AcBoT
ATGAGAATGAGTTGGTTTCCTGGTGCTGCCGTGCTCTACTGCGTTTTCACATGCAACGCTGCTCAATTTGGATCAATGGTACTCATCGCGCCGACAAGCATATTTGTAGACTGTCAGCGATGCCTTTTGGAAGAAACGGGGGCACTTCAAGTCGAAGAATACGAAGGAGAAGATGCATATCAAGGCACAAGCTACTTGGTATTGGGATTGATAGATTATATCGAAACTAATCTGATACTTTGCTCTAGTAAGCACACCTGCGGATACTTCATTCCTCACTTATTTGTTTTGCCAAGCACTGAGTGGGAGAAATCACAATTCGCGCTAATGAATGAGCTGCATCTACCATCAAATCCGGTCGTTTCTCAGTCAAAAGCGGGGAATTCTATTCCGCCAAGTGGGAAAAGATCGAAAGCGCTGTGCCTTTATAGGCCCAATAAGAATCATTCCCCCTTATGTGAAGCATGTTTTAAAATGAAAAGCGATACCGGCAGCATGGAGAAATATGGTATTTTCACTGAAAGAATGACTCAGCTTTATGTGATATACACATCGGATGCTGTCAACTTCGTTAAGTCGTGCTACGATTTTCTCATGTGCAGAGGAGAAACCATTGTTCTCAAAGATTCCCTTTGCATGATTTTTCGCCACAAAATAAAAGCCAAAAAATACAAGCAAAATAAGCCCGCAATGCTTCCTCACGTGTATTGGCCTGGTGATGATTATACGTTGCAGACGAGGTATTTCGAGAAAGATGATAAACTGCTTATGATGGGTCTTGGTGGTATTTTGTCAAGAGCAATCTGCATTTCAACAGCGCGCTTATATTCGGATCGACGGTCTTGCTGGACTTGCCTGCGAGAACGATCTCGGGGGATGGTGGTAGTCGACAGTGTCAAACGATTTGGAACACATGGGAATGGGAAGTTTTTGGTTTATGTATTCGCCCAACGTTTCCATCCTAAATTGATCAATTGCATCGCCGAATGTGGTTTAGTTGATTACGATGACGGATGCATGTTGAAGGCTGTTCATGTGGACACTGTAAAACCTACGCATGACACTTTTACAGTATTGGAACGCAATGAACTTGCACCAAAGGGTAATCATGTGTCGAATGGCCATGGTGGGTGTTTCCTGATCCAACATTTTGAACACAACGAACTCTCGTGCCAAAAATACTTCCCCAAGAGTTCAACATATAAACTTTCGTCAATCGCATTCTTAGTGTCATTTTTGGAAAATCCGCAAGGTCACCAATTGACGAGATCCAGTCTTTCTCGGAATTACAAATGCACAGAAATCGACTTAATGCCGGATACAATATGCCTTCATGAATCAAATCGCTCAAAAATCAACGGAGGTTTCAATCTGCGTTCGAAGGAAGAGTTGGCGAGTACATCCTCCAGCGGTCGTAGCGAGACCAGCGCTATCGGAGCAATAGTGACTTTTTACAAATGGACGGACAAAACGGATAACGGAAGTGAAATGTTTGGCTGCTTCAAATGCCTCACACGAAAGAGAAACGTTGTCGTCCTATCTGTGACGAATCAATACGTATGGATGGTGGAGTATAGGAATAAATTTCCAAAAGGTTGTCTGACTTGCACCAACAAGATGAAAGCCGGACCGCAGATTCCATATAATTACAATCTTCGGCAGACACTATTGCGAGATGTAGATCGTGCTTTTGGTATTGGCAAGGACAAGATAACGGGCAAACGGACCCGCTCCGATGCTGAAGCTACAGAAGGAAACAACAAGCGCCAAAGGAAGACCGGTGGTGGTCACACCATATATTGA
>CCG61_AcEm2
ATGAGAATGACTTGGTTCCCTGGTGTTGCCGTGCTCTGCTGTTCTTTCACATGCGACGCTGCTCGACTTGGATCAATGGTACTCATTGCGCAGACAAGCAGATATGAAGACTGTCAGCGCTGCCTTTTGGAAGAAACGGGGGCACTCCAAGTCGAAGAATACGAAGGAGAAGAAGCAGAAGATGCAAAAAAAGTTGCATATCAAGGCACAAGTTACTTGGTCTTGGGATTGATAGATTATGTCCTAACTAATCTGATACTTTGCTCTAGTAAGCACATCTGCGGATACTTCATTCCTGACTCCTTTGTTTGCCAAGCACTGAGTGGGAGAAATCACAATTCGCGCTAA
>CCG61_AcNc2
ATGAGAATGACTTGGTTCCCTGGTGTTGCCGTGCTCTGCTGTTCTTTCACATGCGACGCTGCTCGACTTGGATCAATGGTACTCATTGCGCAGACAAGCAGATATGAAGACTGTCAGCGCTGCCTTTTGGAAGAAACGGGGGCACTCCAAGTCGAAGAATACGAAGGAGAAGAAGCAGAAGATGCAAAAAAAGTTGCATATCAAGGCACAAGTTACTTGGTCTTGGGATTGATAGATTATGTCCTAACTAATCTGATACTTTGCTCTAGTAAGCACATCTGCGGATACTTCATTCCTGACTCCTTTGTTTGCCAAGCACTGAGTGGGAGAAATCACAATTCGCGCTAA
>CCG61_AcEx1
ATGAGAATGACTTGGTTCCCTGGTGTTGCCGTGCTCTGCTGTTCTTTCACATGCGACGCTGCTCGACTTGGATCAATGGTACTCATTGCGCAGACAAGCAGATATGAAGACTGTCAGCGCTGCCTTTTGGAAGAAACGGGGGCACTCCAAGTCGAAGAATACGAAGGAGAAGAAGCAGAAGATGCAAAAAAAGTTGCATATCAAGGCACAAGTTACTTGGTCTTGGGATTGATAGATTATGTCCTAACTAATCTGATACTTTGCTCTAGTAAGCACATCTGCGGATACTTCATTCCTGACTCCTTTGTTTGCCAAGCACTGAGTGGGAGAAATCACAATTCGCGCTAA
