# Supplementary material for: The Arabidopsis WRR4A and WRR4B paralogous NLR proteins both confer recognition of multiple Albugo candida effectors
Source: New Phytol. 2022 Aug 7;237(2):532–47. doi: 10.1111/nph.18378 (PMC10087428; doi:10.1111/nph.18378)
Supplement: Supplementary file 3 — Table S1 Oligonucleotides used in this study. [file NPH-237-532-s004.xlsx]

## Sheet: Table S1 Title
Article title: The Arabidopsis WRR4A and WRR4B paralogous NLR proteins both confer recognition of multiple Albugo candida effectors
Authors: Amey Redkar, Volkan Cevik, Kate Bailey, He Zhao, Dae Sung Kim, Zhou Zou, Oliver J. Furzer, Sebastian Fairhead, M. Hossein Borhan, Eric B. Holub and Jonathan D.G. Jones
			Article acceptance date: 5 July 2022

## Sheet: Table S1
Table S1: Oligonucleotides used in this study
Gene	Primers (Fw / Rv)	Allele	Vector
CCG3 (∆SP, overexpress)	GGCTTAAUATGAAGGATTCTGTTATAATCAC / AACCCGAUCCTTCGAGAATATTTGCATCTG	AcEm2	LBJJ234-OD
CCG6 (∆SP, overexpress)	GGCTTAAUATCTTAAATGTCACCCTTTC / AACCCGAUCCTTGGAGTCCTGGAGAAAACCTGACTGAAGA	AcEm2	LBJJ234-OD
CCG9 (∆SP, overexpress)	GGCTTAAUATGAGAGAAAGAAAACCAACGAAATCGCCTTCG / AACCCGAUCCCGTTGGCTTGTTACTTTTTGAAGGAAGGGT	AcEm2	LBJJ234-OD
CCG11 (∆SP, overexpress)	GGCTTAAUATGGAAAGAAATCAGCATGAATCGAAAAAG / AACCCGAUCCCTTTATGTCGTGTGTATTACATTGACGCAG	AcEm2	LBJJ234-OD
CCG14 (∆SP, overexpress)	GGCTTAAUATGTCTCCTTATATGAGAACAATTATCGTC / AACCCGAUCCGAGATTTCGAATCACATCTTCAGCGGATAC	AcEm2	LBJJ234-OD
CCG15 (∆SP, overexpress)	GGCTTAAUATGAAATATCCCGGTGATTGGGAATCAGCT / AACCCGAUCCAGAAATTTCTCTCCTCGATT	AcEm2	LBJJ234-OD
CCG16 (∆SP, overexpress)	GGCTTAAUATGGTTACTGATGCCAAGGATCC / AACCCGAUCCCGTTGGGAGGTTATGTTTCG	AcEm2	LBJJ234-OD
CCG17 (∆SP, overexpress)	GGCTTAAUATGACGCAACCAATCACTATCACCGTCAAA / AACCCGAUCCTTCAAGCATATTCGCGTTTAAAAGCTTCTT	AcEm2	LBJJ234-OD
CCG19 (∆SP, overexpress)	GGCTTAAUATGGAAATGATCAAAAAAACTTA / AACCCGAUCCCCGCCTTTCGGGTCCCAGGT	AcEm2	LBJJ234-OD
CCG26 (∆SP, overexpress)	GGCTTAAUATGAAACAAAATTGGGATGAATCTCAAAAATCA / AACCCGAUCCGTCATCTTTTGCATATACGTCCTCTATGCT	AcEm2	LBJJ234-OD
CCG28 (∆SP, overexpress)	GGCTTAAUATGAACCAGCGAGGAATAATCAC / AACCCGAUCCGTTGAACCTACTTCCGATTG	Ac2V	pICH86966
CCG30 (∆SP, overexpress)	GGCTTAAUATGAAGGATCCTGTAATAATCACTG / AACCCGAUCCATTGAGTAGACTCGGATCTG	AcNc2	pICH86966
CCG31 (∆SP, overexpress)	GGCTTAAUATGAACAATCAAATACTAATCACCGCGACA / AACCCGAUCCGAGCATTTCCGCGTATTCGTATAAATGCCC	AcEm2	LBJJ234-OD
CCG33 (∆SP, overexpress)	GGCTTAAUATGGGTGAATTTCCGTACAGCAC / AACCCGAUCCTTTCGACCTTTCATCGCCGGA	AcNc2	pICH86966
CCG34 (∆SP, overexpress)	TTGGTCTCCAATGCTTTATTTCAGAGTATGCGCAC / TTGGTCTCACGAACCATCTCGAAATATATCCTTCTCGGTCAGC	AcNc2	pICH86988-GG
CCG35 (∆SP, overexpress)	GGCTTAAUATGGATCTAACCGCAAAACTGTTGACAACG / AACCCGAUCCAGCAATAATTGCGCGGTCCATACTTACCGA	AcEm2	LBJJ234-OD
CCG36 (∆SP, overexpress)	GGCTTAAUATGAGCAAAATAGGGAGACTTCAATCAGCATCG / AACCCGAUCCGAAATCATTCAAGTCGCCAATATCCACAAC	AcEm2	LBJJ234-OD
CCG40 (∆SP, overexpress)	GGCTTAAUATGGTTCTAAAATCAGGCGAGTTGAGAATAAAA / AACCCGAUCCTTTGTGGCTTAAGGCATTGCATTGGATAAC	AcEm2	LBJJ234-OD
CCG42 (∆SP, overexpress)	GGCTTAAUATGGAAGAGCTTGCAAGAGAATATATCTA / AACCCGAUCCCAG TCT CCG ATT GTT GC	AcNc2	pICH86966
CCG44 (∆SP, overexpress)	GGCTTAAUATGGAG TAT TAC TCG GTG AAA TAC ACC A/AACCCGAUCCCAATGTATCTTCTCTCGT CC	AcNc2	pICH86966
CCG46 (∆SP, overexpress)	GGCTTAAUATGGGT CAG CTG GGC TTG ATG / AACCCGAUCCATG CAC ATC CTG TTT GCG	AcNc2	pICH86966
CCG47 (∆SP, overexpress)	GGCTTAAUATGATA TTG CAA CAA GGT GAC ATG AC / AACCCGAUCCCTC GAG AAA TGG GCT AAC	AcNc2	pICH86966
CCG55 (∆SP, overexpress)	GGCTTAAUATGACCCAACCAATCACTATCAC / AACCCGAUCCATGTGCCCCTTGGTCCGTACGGTGTCCTTC	AcEm2	LBJJ234-OD
CCG56 (∆SP, overexpress)	GGCTTAAUATGCAATTGGGCTCGATGAAAATTACCGTTCAG / AACCCGAUCCCTTGCTTCTTTTGCGTGATTTCTTCACCTC	AcEm2	LBJJ234-OD
CCG58 (∆SP, overexpress)	GGCTTAAUATGCAACAAAATCATCATGACTCGAAAACGTCT / AACCCGAUCCTTCTTTTTTTGATTTGTTTGATATGTCCTC	AcEm2	LBJJ234-OD
CCG67 (∆SP, overexpress)	GGCTTAAUATGAGTACACTTCACGAAAGAAGATACCGTTTG / AACCCGAUCCAGGAACCACTATCGGTATATCTTGAGCTTG	AcEm2	LBJJ234-OD
CCG71 (∆SP, overexpress)	GGCTTAAUATGATCGATCAAGTAATAATCAC / AACCCGAUCCATTGAGCATTTTCCCGTC	AcNc2	pICH86966
CCG72 (∆SP, overexpress)	GGCTTAAUATGGACAATGAAGTAAAAAGCACCG / AACCCGAUCCCCA GCT GAA ATT CTG CAT	AcNc2	pICH86966
CCG79 (∆SP, overexpress)	GGCTTAAUATGCAACTGAATACAGCAACTATC / AACCCGAUCCTCTCTTCGGTACTACTTCCG	Ac2V	LBJJ234-OD
CCG104 (∆SP, overexpress)	GGCTTAAUATGAATAAGTCAGTATATATCACCGTC/ AACCCGAUCCCCAATTCCCTCGATATGTATCAGCTG	Ac2V	LBJJ234-OD
CCG8 (∆SP, overexpress)	GGCTTAAUATGAACTATATACCAGGATTATCGCG/AACCCGAUCCGCTCCTGATGTCCTCTATTG	Ac2V	LBJJ234-OD
CCG45 (∆SP, overexpress)	GGCTTAAUATGAGCCTCAGTACATTAACGTGC / AACCCGAUCCCCTTTCGTTTTTTTTTCG	Ac2V	LBJJ234-OD
CCG45 (∆SP, overexpress)	GGCTTAAUATGAGCCTCAGTATATTAAGATACAC / AACCCGAUCCAAGCAGCCTATCCAAATCGGGCCT	AcEx1	LBJJ234-OD
CCG53 (∆SP, overexpress)	GGCTTAAUATGACTAACTATAAACAGCAA / AACCCGAUCCGCTAGATCTATTTCTCTTGAC	Ac2V	LBJJ234-OD
CCG54 (∆SP, overexpress)	GGCTTAAUATGAAAGTAAGAGAAAAAAAACTATTGAG / AACCCGAUCCTTTGAAGCCCGGGTGAGAGG	Ac2V	LBJJ234-OD
CCG57 (∆SP, overexpress)	GGCTTAAUATGAATCTGGAAAGCTGGGAAT / AACCCGAUCCGAAAAGAGATTCGAGCTCC	Ac2V	LBJJ234-OD
CCG61 (∆SP, overexpress)	GGCTTAAUATGGCTCAATTTGGATCAATGGT / AACCCGAUCCATATATGGTGTGACC	Ac2V	LBJJ234-OD
CCG66 (∆SP, overexpress)	GGCTTAAUATGAGTCGATTGAGCTCGATGAG / AACCCGAUCCCTTCTGCAGTTTTTTAACTGCGG	Ac2V	LBJJ234-OD
CCG69 (∆SP, overexpress)	GGCTTAAUATGAGCCGTATCACGTCTTTATATGG / AACCCGAUCCACTAGTTTTCCGATTTGG	Ac2V	LBJJ234-OD
CCG70 (∆SP, overexpress)	GGCTTAAUATGGAGAGATTGGACTCACTAAT / AACCCGAUCCATCTGATAGAATCTCTGTTCTC	Ac2V	LBJJ234-OD
CCG74 (∆SP, overexpress)	GGCTTAAUATGGAGAACGTACAGAATAAAA / AACCCGAUCCCTGGTAGATGTCATCTTCTG	Ac2V	LBJJ234-OD
CCG75 (∆SP, overexpress)	GGCTTAAUATGGATATCCAGCAAGCGTATAC / AACCCGAUCCGTAAATTTCCATCGGTGTTC	Ac2V	LBJJ234-OD
CCG77 (∆SP, overexpress)	GGCTTAAUATGCTACCTACCTACGTACCAGC / AACCCGAUCCCATTTTTTTGTCCTCTATGC	Ac2V	LBJJ234-OD
CCG82 (∆SP, overexpress)	GGCTTAAUATGCAGTTGTATCAAAAAGTATACC / AACCCGAUCCAACAATCCCTTTGCCGCGCTT	Ac2V	LBJJ234-OD
CCG28 (29-130aa)-YFP	GGCTTAAUATGAACCAGCGAGGAATAATCAC / AACCCGAUCCCAGCGGCTTCAGCTGTTCA	Ac2V	pICH86966
CCG28 (31-130aa)-YFP	GGCTTAAUATGCGAGGAATAATCACCGTAG / AACCCGAUCCCAGCGGCTTCAGCTGTTCA	Ac2V	pICH86966
CCG28 (33-130aa)-YFP	GGCTTAAUATGATAATCACCGTAGAATTCAATCAC / AACCCGAUCCCAGCGGCTTCAGCTGTTCA	Ac2V	pICH86966
CCG28 (36-130aa)-YFP	GGCTTAAUATGGTAGAATTCAATCACAAAAGTGACC / AACCCGAUCCCAGCGGCTTCAGCTGTTCA	Ac2V	pICH86966
CCG28 (39-130aa)-YFP	GGCTTAAUATGAATCACAAAAGTGACCTAAGCCG / AACCCGAUCCCAGCGGCTTCAGCTGTTCA	Ac2V	pICH86966
CCG28 (40-543aa)-YFP	GGCTTAAUATGCACAAAAGTGACCTAAGCCGG / AACCCGAUCCGTTGAACCTACTTCCGATTG	Ac2V	pICH86966
CCG28 (42-130aa) -YFP	GGCTTAAUATGAGTGACCTAAGCCGGTGCCAGTCC / AACCCGAUCCCAGCGGCTTCAGCTGTTCA	Ac2V	pICH86966
CCG28 (50-543aa)-YFP	GGCTTAAUATGCTGGTAGATATTGCCGGACTGGATC / AACCCGAUCCGTTGAACCTACTTCCGATTG	Ac2V	pICH86966
CCG28 (56-543aa)-YFP	GGCTTAAUATGGGACTGGATCGTCTTTCGCTG / AACCCGAUCCGTTGAACCTACTTCCGATTG	Ac2V	pICH86966
CCG28 (29-79aa)-YFP	GGCTTAAUATGAACCAGCGAGGAATAATCAC / AACCCGAUCCTTGGAATTTTGCTATTTTGATGGAC	Ac2V	pICH86966
CCG30 (22-130aa)	GGCTTAAUATGAAGGATCCTGTAATAATCACTG / AACCCGAUCCGCCGCATTCAAAAGTCGTTTGCAC	AcNc2	pICH86966
CCG33 (25-130aa)	GGCTTAAUATGGGTGAATTTCCGTACAGCAC / AACCCGAUCCCTGATACCGCTTGTCATAGC	AcNc2	pICH86966
CCG71 (22-130aa)	GGCTTAAUATGATCGATCAAGTAATAATCAC / AACCCGAUCCAATGCCGCAATCATAACTTG	AcNc2	pICH86966
CCG67 (23-130aa)	GGCTTAAUATGGGTAGTACACTTCACGAAAG / AACCCGAUCCTTCTTCGATTTCAAAAACAG	AcEm2	LBJJ234-OD
CCG79 (25-130aa)	GGCTTAAUATGTGTCATATCCACCAAGCGTA / AACCCGAUCCACTCGAGGGTTGCTTGATGT	Ac2v	LBJJ234-OD
CCG40 (20-130aa)	GGCTTAAUATGCATGTCGTTGGTGTTCTAAA / AACCCGAUCCACAGTCCATGCACAAGACAC	AcEm2	LBJJ234-OD
CCG104 (22-130aa)	GGCTTAAUATGAATAAGTCAGTATATATCAC / AACCCGAUCCAAGGCAATACGTAACAAGCG	AcEm2	LBJJ234-OD
CCG28_domain mutation	AGCCGGGCCCAGTCCGCCCTGGTAGATATTGCCGCCCTGGAG	Ac2V	pICH86966
CCG28_CCmut	AGCCGCGCACAGAGCGCACTGGTGGATATT	Ac2V	pICH86966
CCG28_CxGmut	AGCCGCGCACAGAGCTGCCTGGTGGATATTGCGGCACTGGAA	Ac2V	pICH86966
CCG28_CG mut	AGCCGCTGCCAGAGCGCACTGGTGGATATTGCGGCACTGGAA	Ac2V	pICH86966
CCG28_CCGmut	AGCCGCGCACAGAGCGCACTGGTGGATATTGCGGCACTGGAA	Ac2V	pICH86966
CCG28 (∆SP, overexpress)	GGCTTAAUATGAACCAGCGAGGAATAATCAC / AACCCGAUCCCTCAACCATACTCGCTCTAGCAGG	AcNc2	pICH86966
CCG28 (∆SP, overexpress)	GGCTTAAUATGAACCAGCGAGGAATGATCACCG / AACCCGAUCCCTCAACCATACTCGCTCTAGCAGG	AcEx1	pICH86966
CCG28 (∆SP, overexpress)	GGCTTAAUATGAACCAGCGAGGAATAATCAC / AACCCGAUCCCTCAACCATACTCGCTCTAGCAGG	Ac7v	pICH86966
EF1a_qPCR	GCTGGGAAATGGCCGATTGGAAGC / CCATCTTGATACTCGCGAAGACTG	Ac2v/AcEm2/AcEx1
CCG28_qPCR	GGAGCGTCTTTCGCTGACATCTATC / CCGCATTTAGTTTCATGCCGACAGT	Ac2v/AcEm2/AcEx1
CCG30_qPCR	AACCCACCGTCTGCCACAGCAATAC / CTTAGCGGTCTCTAAAGATGGCTTG	Ac2v/AcEm2/AcEx1
CCG33_qPCR	GCGGAATCCTTGCAATTGGAGCTAC / CACGAAAGCGAGTGGGCCAAAGAGA	Ac2v/AcEm2/AcEx1
CCG71_qPCR	GCGGCATTTGTCTCAAAATGACGAG / GGATCCGCTACAAACGCCCGAGTTT	Ac2v/AcEm2
CCG67_qPCR	CGGTTGGCGTGCACACATGTATTG / TCAAAGTTCCTTGCCCGGGTGCAAC	Ac2v/AcEm2/AcEx1
CCG79_qPCR	GGTCCCATGTCCATTTCACCATCCTC / CCGAGTTGCGTCTCTCTGTTTGGAG	Ac2v/AcEm2/AcEx1
CCG40_qPCR	TGGGCGCTTCCCGAATGAAACTGAT / GGAAGGCCATGACAGCGGTATGATC	AcEm2
CCG104_qPCR	GCACATATTGAGTCGATCATGTCAG / GGAGAAGATGGTACTGTGCTCG	Ac2v/AcEm2
USER_YFP_Tag	ATCGGGTUCGATGGTGAGCAAGGGCGAGGAG / GGTTTAAUAAGCTCACTTGTACAGCTCGT
USER_RFP_Tag	ATCGGGTUCGGCCTCCTCCGAGGACGTCATC / GGTTTAAUTTAGGCGCCGGTGGAGTGGCGG
USER_HisFlag_Tag	ATCGGGTUCGCATTCGGGTTCCGGAAGAGGA / GGTTTAAUaagcTCACTTGTCATCGTCA
AcNc2 specific PCR primer	TGTCGTTCGGCATGACTTATAC / TTCATTACATATGGCTCGTTGC	AcNc2
AcEx1 specific PCR primer	TCCAAGCAGCAGAATGACAC / ATGCAGTCCTTTCGATCACC	AcEx1
WRR4A_Col-0	GGCTTAAUATGGCTTCTTCTTCTTCCTCACCTCGCAACTGGAGATACAATG / GGTTTAAUTCAGAATACTAGAGAACCCCAAATG	Col-0 genomic DNA	pICH86966
WRR4A_Col-0 _p Loop Mutant	CTCTGGTCCTGCAGGCATTGGTCTAAGTACCATTGCCAAAGCTT /AAGCTTTGGCAATGGTACTTAGACCAATGCCTGCAGGACCAGAG	Col-0 genomic DNA	pICH86966
WRR4B_Ws-2	GGCTTAAUGTCGCCGGAATCACCGTCGC / GGTTTAAUGTTACCCTAGAGAGGACTTCTC	Ws-2 genomic DNA	pICH86966
WRR4A_Col-0_flag	AGGTCTCTAATGATGGCTTCTTCTTCTTCCTC / TGGTCTCACGAACCGAATACTAGAGAACCCCAAATG	Col-0 genomic DNA	pICSL86977OD
CCG28N_myc_E9	AGGTCTCTAATGATGAACCAGCGAGGAATAAT / TGGTCTCACGAACCGCACAGCGGCTTCAGCTGTTCAT	Ac2V	pICSL86977OD
CCG30N_myc_E9	GCGGTCTCAAATGAAGGATCCTGTAATAATCACTG / GCGGTCTCACGAACCGCCGCATTCAAAAGTCGTTTGCACATCTGTGAGAACGCAACGTGGTTTCTTAGCGGTTTC	AcNc2	pICSL86977OD
CCG34N_myc_E9	GCGGTCTCAAATGTCGCCCAGTCAGATAACCTC / GCGGTCTCACGAACCCTCTTCATGCATCAAGTTCG	AcNc2	pICSL86977OD
CCG46N_myc_E9	GCGGTCTCAAATGGGTCAGCTGGGCTTGATG / GCGGTCTCACGAACCGCTAAGCATTAAAGAAGTCTC	AcNc2	pICSL86977OD
CCG71N_myc_E9	GCGGTCTCAAATGATCGATCAAGTAATAATCAC / GCGGTCTCACGAACCAATGCCGCAATCATAACTTG	AcNc2	pICSL86977OD
CP_myc_E9	GCGGTCTCAAATGGGAAATGACACAATCGATGC / GCGGTCTCACGAACCCATGTTCTTCACTCCAAG		pICSL86977OD
WRR4Aswap-flag	GCGGTCTCAAATGGCTTCTTCTTCTTCCTCACC/GCGGTCTCACGAACCGAATACTAGAGAACCCCAAAT/GCGGTCTCAGATAGCTTATGTTCTTGAAGAAGCA/GCGGTCTCATATCTTTTCGGCATCTACTAGAATC		pICSL86977OD
