# Supplementary material for: The Arabidopsis WRR4A and WRR4B paralogous NLR proteins both confer recognition of multiple Albugo candida effectors
Source: New Phytol. 2022 Aug 7;237(2):532–47. doi: 10.1111/nph.18378 (PMC10087428; doi:10.1111/nph.18378)
Supplement: Supplementary file 4 — Table S2 Nucleotide and protein sequences of all the candidate CCGs tested in this study. [file NPH-237-532-s001.xlsx]

## Sheet: Table S2 Title
Article title: The Arabidopsis WRR4A and WRR4B paralogous NLR proteins both confer recognition of multiple Albugo candida effectors
Authors: Amey Redkar, Volkan Cevik, Kate Bailey, He Zhao, Dae Sung Kim, Zhou Zou, Oliver J. Furzer, Sebastian Fairhead, M. Hossein Borhan, Eric B. Holub and Jonathan D.G. Jones
		Article acceptance date: 5 July 2022

## Sheet: Table S2
Table S2: Nucleotide and Protein sequences of all the candidate CCGs tested in this study
Sr- No	CCG protein	Allele	Nucleotide Sequence	Protein Sequence	Accession Number
1	CCG3	AcNc2	ATGGTGCATCCTTTTTGGCTTCTTTTTATTGTTGTGTGGCTTCTAAACATGGTTACTGATGCCAAGGATTCTGTTATAATCACCGCAACATTTTCTCCCAAACGTAATCTAGGCGAGTGTCAATTCTGCCTGACAAACATTGCCGGAGTGGATCGTCTTTCGCTTGCATCTATCACTGCAAACTACTCCAACCCATCGTCGACCATAGCAATATTTAAAGCCTTTGGTTGGGATTCTTCTTTTCTAAGAGCAGGAATTGACTGCCAGGGTAAGTCTTATTGCGGCTTCGTCACAATGACAGGTCTTGGGCATGCGGATATCACGCCATCTTCCTGGAATAAGAATGGTCGCGCAAAACGAAAGTCGGTACCACTGTGCGTTCTCACAGATGTGCAAACG…	MVHPFWLLFIVVWLLNMVTDAKDSVIITATFSPKRNLGECQFCLTNIAGVDRLSLASITANYSNPSSTIAIFKAFGWDSSFLRAGIDCQGKSYCGFVTMTGLGHADITPSSWNKNGRAKRKSVPLCVLTDVQTTSECGICLKMASGSNMIQKFHLVTNDGRKYYLHVLYTMHSNIFDPCSSSGMCSGLKYEFGDGTCVNLVNKLSKYNFYSVEVDPLGNPNPDQANMLNAIRAIYETTLFTSSCYKTSAALGRRKECVRCMALYSEGMAVLLSDTTTAHVADQHNIETEQIVFLISNGSRRFIKHCQQLCGSIDTETKGLCLDASKTSISYSPTLGKIYYNMAVRDPWNNQILRDKLPLSQPSNCMWVEHELSYEEMCQTCLEGKAGFSVKRLSQIDFL…	CCI10551
2	CCG6	AcNc2	ATGCATCATTTAAGACCATGCGCACTATTCGTCACCACGCTGTTATTGCTGAAGTCGTTCAGCCTTATCACTTCTCTATCTGGTATCTTAAATGTCACCCTTTCAGAAACAGAAGATTTCGATGCGTGTCATAATTGCCTCATAAGTTCTTTGGGGATTAAGCAGATACATTTGATTGCAGCAGCCAGAGCCTTTAGGCTCTATTGGGTAGAAGGTCACTCGGACACTATGACAGCATTTCTTTCTTATTGTAGCAACCGCGTGGCATGTGTATTGTCAGACCAGTTACAGCAGACTAAGCTCCCTGCTAACGAGATGAAAGCTACCAGGTATAGAACACAGCAGAATGAACTTGAGAGTGTACATTCACTAGCAAGCTCTATGCATGAAGCGATAGTG…	MHHLRPCALFVTTLLLLKSFSLITSLSGILNVTLSETEDFDACHNCLISSLGIKQIHLIAAARAFRLYWVEGHSDTMTAFLSYCSNRVACVLSDQLQQTKLPANEMKATRYRTQQNELESVHSLASSMHEAIVKWSDGSTTSLTESIYEVSSLIWKESSEIPMFFWDDELIRDPLLLKHYKRKEPKILIMSYPAVLNSKMPVDDHVNTQYGKTVESLMRCMILPFTPQEAVCRECMAMHSKWFAVRSIHLYHTSKKRSADVCVFHSNYSSSLIVANCDKVFCPAIKILNSIDCHRLHDIFFISHPNADDKNKLQQEELQEVLTTIAGNRMARRHKVDGVFQEAVASLNSFNILHAKEYVCIKVSTQPILQWQCISCVLKDVKGYRIVIFSSLYSTLIFT…	CCI11481
3	CCG8	Ac2V	ATGAACTTTAGGTTGCGCCACGTTTTTCTCGCCGTGTTAGTCTCGATGAGTAGAGATTTACAGGCAAACTATATACCAGGATTATCGCGAATTCTCAACGTGACGTGTATAAAGGGAATGGATTTTTCACCCTGTCACCGGTGTCTCGTTTCATCTGTTGGAGTAAACAGAATTGATTTGGTCCAAGACAGCGACTCCTTTAGACTCTACTGGATACAAGGACGTTATTCAGATATGATAAGATCCTTTATTACTAGTTGCAGCGGTACTCGTATGTGTCGTATCTCAGCTGAATCGACCGAAGCATACACCGTCGATTATTCAACCCTTTTCGTTTCTCAGCGCTTGGCCACTAAGCTTAAGCTAAACATGTTTGATGAGAGTATTCGCGTATTCGCA…	MNFRLRHVFLAVLVSMSRDLQANYIPGLSRILNVTCIKGMDFSPCHRCLVSSVGVNRIDLVQDSDSFRLYWIQGRYSDMIRSFITSCSGTRMCRISAESTEAYTVDYSTLFVSQRLATKLKLNMFDESIRVFATSMVFEETIVEAHGRTMKLRHPNHEKTSFKRKGGLEIPLLFGGDFTAIKNTDLDSLSDQQEKTPFVPIQDSEILNSKSGYMMEAQNGQNIPLSLQCMIIPSFLEDAVCRECLAKYSESLGIRTYLLFYRKLTTSAQLCVFRSIYESSEIIRSCEAAFCSEIKQWSLSDCAKVESVVSKLSSLFDNTNNKHNQKNHDHTRDITDKEPKSLKEIKQVLDLIAYKRMARARARSGASFQQFISVTTLQREAFTCIKISSKHNRNFECIG…	Ac2vGS81G29
4	CCG9	AcNc2	ATGGCTCGGAATAGCTTGATTTTTCTGATTATTGAGCTCCTGGTTATCAACACACAGTCGAGAGAAAGAAAACCAACGAAATCGCCTTCGTCCTACGCTACGCTTTTGGCAGTCACCTTTACAAATGTTGAAGATTGCCACAGCTGTCTGTTAGAAAACGTTGGCGTCGAACGAATCCATCTTGTTGGTAGCAATAAAGATACGCGTATTTATCTGATTAAAAGTCGCCTCTCAATCATCGAGTCATTTCTTACTCAATGCAACAACGGTGGGAGATTCTGTCAGTTGCAAACGCACGTTGACAAGTTTCCACCATGCTTGTGGCAGAGCCCTGTTCTCGAGTATGCCATCTCTCTCTTCTCAATGCATATGGATGATACAATACTGGACACACTACCT…	MARNSLIFLIIELLVINTQSRERKPTKSPSSYATLLAVTFTNVEDCHSCLLENVGVERIHLVGSNKDTRIYLIKSRLSIIESFLTQCNNGGRFCQLQTHVDKFPPCLWQSPVLEYAISLFSMHMDDTILDTLPNVNMGEGLSNLQSYRWIAPFLFLDDIKTMHSANNDKAETGKIELKRNQIDISSIFHAPQTSMGKNSIAPTPAHQYSPSVERCLYSYSRRFQCERCLALHSISLGVRVYSFITVKRGFEFVFAFSSYHPPSRIQENCAGKYCTSLRSLSSEACNNLDRIFPHDKNRLDDSGNSAKSLESEIEMATTNRFQGLVLSEADLYFRYLVSQPDTEGGSESESGNYERLAKLHEEVQIIEKFPDQPRLFCLRIRAVQQLRLRFLNCLVRSAR…	CCI10620
5	CCG11	AcNc2	ATGCGGAAATTGCTGATTTCCGCATGTATTCTTTTTTCCTTGATGTCTTGTAATATTGCCGAAAGAAATCAGCATGAATCGAAAAAGGCTGGTGTTCTTCATCTGGCCTCTCTCAAAACTAATGATATCGCATCATGCCACGCATGCATCGTGAGGGGAGTGGGCATCACACGGATTCTATTACTGAAGAGTGATTCAACATCCAGAATATACTGGATCGAGGGGAGCACTGACATCGCCAGAGCGTTTGTAGTCAATTGTATCAACCGGCACATGTGTGCTGTCTCAGCTATATCATCTAAAACATACATCCCAGAGTATTTCTCTATTACTCGTCGTCTAGAATACGTCACCGTGAAGCATTCAAAGGCAGAGAATTACCTGGAGAGAAGTATTTTT…	MRKLLISACILFSLMSCNIAERNQHESKKAGVLHLASLKTNDIASCHACIVRGVGITRILLLKSDSTSRIYWIEGSTDIARAFVVNCINRHMCAVSAISSKTYIPEYFSITRRLEYVTVKHSKAENYLERSIFQWSKLMISGKYKSETAELEVYPDKSHQQHNAYIWKQPKIIQALFFNEIGTEPIVRSMGGNSNKAQSNQDELPTDLSIRCIYSYNRIKEAVCRECLALHSKSLAIGTFHLFSAGTIRPPIELCVFSSTFQIHDILAKCQIRFCPAILALDQTDCQDLKRFFPTDRLFMDSQVVSDYTNGKYQKDNRIHISKNGLEATSISHILSQVAARRQSEVHQVTQFTEKDKQILRDRLKIMTGKEPKCLMVTSSKNELRRCFSCVIGVKKGDA…	CCI11622
6	CCG14	AcNc2	ATCCCGAAATAGGAAAATGCACTTCATGCCTCGGTCGTCTTGGTATTTCAGAAGAATCAATATTGCCGCTCTCACAGTCGACATCTTTGACTCTTTTGGCGACCAACTTCGAAAAAGCAAAACTTGCCAGTTGCATCAATGCTGGAAATAAAAAAAGGACAGATCTTCAGTGTGAACACTTCGTTTTTGTCCCAAATTTCATGTGTGAATACGACTTGACACAACCGGAACAAACTTTTTCTTCTCAAGAACAACAGCAAGGTACCAGATACCCAGTAGCATTCGATACAGTCGGATCTAGTTCCAACCCACGCAATTTCTCTTCCGGATACCTCGCATCATCAATCAGCCATCAACAATCACTTCAGTTATTTGGCAAGCAAATCAAGTTAGAACCAC…	MRVQQILSVLLIHSTGYQTAQSSPYMRTIIVSTTFNVGDTNLLICQHCLLSTGGATRAKLVKFSKPPYLSGSTHADFEVTASEFGFVTIEQICRIRTICGPLEVHRSEYKNDQPIVLQSRVSRSILCLVSHATTTKCRDCLKEASDSPFLGNFRTSSVQLRNLFTLHILFTAKEAEYIVQSCSASLACIGTMVELQGNVCRFLVPENVSPDITWKVTNGLPWSGPTGTDGFKNLQAKYQSGTLKHLCLKVPKQGLQAATRCMYLLAERIDGLVIMLHKGLKEEHVNIIGFQVDSSSADSITVCGKKMLTVDQTICNELNAHQFDTTPISNQISVLKSQKAQMEQANVKIEYTSECVWTRHDPEIGKCTSCLGRLGISEESILPLSQSTSLTLLATNFEK…	CCI11114
7	CCG15	AcNc2	ATGCATTTACAATGCTCATTTTGGGTCTTTTTGCTTGTACTGATGCCTGAAAAAGCAAAAGGAAAATATCCCGGTGATTGGGAATCAGCTGCTTCTATAGTTGGACTTCTTCAAGTGACTGACAAAAACGTCATGACCTGTCACTCATGTCTACTTCAGATGGTTGGTGTTGAACGAATTGTTTTAGTGGCGAATGAAGCACCAACACTTACCTATCTTATTAAAGGTCCTACCACGATGCTTGACTCTTTCATTATACGTTGCAATGGCCCATGGAGCTGTAATCTGCAAAGTGAGATTAAAAGGCTTACGACCTATTCAATGCCCTTACCACAAATCGAAGATTTAGTCTTCCAATTTGCATTCCAGATAAATAGTGCTTTAATGCACCAACAATAC…	MHLQCSFWVFLLVLMPEKAKGKYPGDWESAASIVGLLQVTDKNVMTCHSCLLQMVGVERIVLVANEAPTLTYLIKGPTTMLDSFIIRCNGPWSCNLQSEIKRLTTYSMPLPQIEDLVFQFAFQINSALMHQQYDKTKEGKSGHFDYSRRYESFFFDEIQFVHPISNRRRSEDIQQVEMPELLRPKYVSDRKPWIKMSGTEKEVEEDKTVSLKVITCYVQPRKATSQCEKCLALHSSSFGVRAYTVRTPLAAFRTIHVLSTDYSQNLIKRNCNEGICGTMESISATACENLDGMFPNDRRMFHEAVRLVKEYGKIANPTTNRINQG*	CCI11710
8	CCG16	AcNc2	ATGATTCACCCATATTGGCTTTTCCTTTCGGTTGTGTGCCTTCGAAACGCGGTTACTGATGCCAAGGATCCTGTTATAATCACCGCAACATTTTCCGTTGATAGCAATCTAGGTGAGTGCCAATTCTGCCTGACAAATATTGCCGGTGTGGATCGTATTTCGCTTGGGTCTATCAGTACATACTACTCCAACCCACCTTCTGCCACAGCAATACTTGAAGCCTATGGTTGGGTTTCTTCTTTTCAAAGAGCAGGGATTGAGTGTCAGGGTAAGTCCAAATGCGGATTTGTTACAATGACAGGTCTCGAGCATGTGGACATCGATTCATCTTTACGGAACATGAATGCACCGCTTTGCGTTCTCACAGATGTGCAAACCACTTTTGAATGCGGCATCTGT…	MIHPYWLFLSVVCLRNAVTDAKDPVIITATFSVDSNLGECQFCLTNIAGVDRISLGSISTYYSNPPSATAILEAYGWVSSFQRAGIECQGKSKCGFVTMTGLEHVDIDSSLRNMNAPLCVLTDVQTTFECGICLQMVSGSHVIEKKQLVTHDRSEHYLHVLYTMQRDIFEPCSFSGICSGVNYEFDDSTCVNLINKLTKYHFSSVQVDHLDRPKPKPAKMRVAIKAIDHTTQRTSLCYNTSATFDRQTECLGCMALYSKGMAVLLVSQTTAAHESDQNDKKTEQLVFLTSNRSQRFIEKCKELCGSTTSKSKSKCLEAYKSSISYSTTVGKIYYNMAARNLRYNQIDQNTLSLAQPSNCMWVEHELNHGENCQTCLVYKAGYSVKRLYHIDFLISSKHN…	CCI47274
9	CCG17	AcNc2	ATGCATTTCTCACTTCCACTGGTCATGCTGCATCAGCACTGGCTTCTGTTCTGTGGTGTCTGGTTTATGGATATTGTTGATGCCACGCAACCAATCACTATCACCGTCAAACTACCTCCTACAAGTGATCTAGGCAAGTGCCAAACCTGTCTAACAGATATTGCCGGAGTAAATCGTCTTTCCTTTGCACCAAGCTTTGTGCATAACTCTAATCGACCGCGTGACAGAGTAAAATTCCAAGCGTCTGGTTGTTCTTCTTCCTTTCTGCGAGCCAGAGTAGACTGTCAGAATGATGTTGCGTGCGGTTCCATGACAATAACAGGTTCTGAGCCAATAAACACCGCAGTGTCTTTATTGGATTCCTTGCATGTCGATGAACACGGGTTGAAACGGTTATGC…	MHFSLPLVMLHQHWLLFCGVWFMDIVDATQPITITVKLPPTSDLGKCQTCLTDIAGVNRLSFAPSFVHNSNRPRDRVKFQASGCSSSFLRARVDCQNDVACGSMTITGSEPINTAVSLLDSLHVDEHGLKRLCVLTDSTESFDCGSCLKMTSGSPSIQKFYLVTNKEQRRYLHVLYTRQWKVFKPCKLSGICTGPNREFGGDLCDSLVRKLIKVRFIPPIYDTVVKPNASAVQDGFLDTTKWIYESVKWPPLCYQTSAPHDLRTNCLGCIARESSGMVVLFDHSTIEHASDGQEAEKSEQYIFVISKRGPNFSEQCKQLCRLIIAERKSKCITASDRSVDTSNPKGTIYYNMEMELSRRNQLIQAISNKPKISNCMRVEHNMEDRELCQSCVEKKAGYA…	CCI47278
10	CCG19	AcNc2	ATGCAATGTCTTCATCGAATAATCGTTCTCATCACTCTGGTATCATATCGTGCAACTTCCGATGAAATGATCAAAAAAACTTATCGTTTGGCAATAAAGCCGCAGTCAGATTCGGAGTATGCCAAGTACCGGGATTGTCAGGAGTGCTTGCTTAACTCCGCAGGTGTCCAAGGTTTTAGTATCATGGAATCACAAAAAAGCGCAGTGAAACTTGTTCTCACTGCTTCGTATGTGAGCCATGTACGTATCCAGACTCACTGCAATCACGTAGGGCATTGTGCCGATCTGATTCGGATGACACCACGCGCTTCACCAGAAATATCTCCCAAAGAGAGCGCGGAATCGATTACACGAATTATAGAAAAGATTGGGATGAATGAGCTCGAAGAAAAAGTCGTA…	MQCLHRIIVLITLVSYRATSDEMIKKTYRLAIKPQSDSEYAKYRDCQECLLNSAGVQGFSIMESQKSAVKLVLTASYVSHVRIQTHCNHVGHCADLIRMTPRASPEISPKESAESITRIIEKIGMNELEEKVVCLAQKHIHVEERCRVCLRETSDSKSMGEFLFRDLQDDYFVYILRTSHQKHITAKACMDSRSCREVLADKYSDELCEVMHSEGVSTYYGESGIIVKDQAGITGEARQSDNKHEQNVRKLHCALATPLESTSEERGDTNNSMLPCLNCLARQTNLFVHWMRVSTESRSNAYFLFGKIGETSNSQFPDACAGICTILDVPTNECYKKYHKQFDKTPIGDQVSTFIALVEPKNIKLDYYSDCVVTYNEPGGYGNCLACIQEFFDDRAPVV…	CCI47329
11	CCG26	AcNc2	ATGCGAAAATCAACGTTTTTTGCATATTTTCTTCTCAATTTATTGTCAACGATTAGTGCCAAACAAAATTGGGATGAATCTCAAAAATCAGGAATTCTTCATTTGTCCTCTCTCATGCGTAATAATGTCGCATCGTGCCATAAATGCATCGTGAGGGCAGTGGGCATCACACAGATTCGATTACTAAAGAGTGATCCAGAAAATAGAATATACTGGATCGAAGGGACTACTGACATCGAGAGAGCGTTCGTATTCAATTGTAACCACAGGAAGCTTTGTACTCTTTCAACAAAATCACTCGAATCATATATTCCAGACTATTACTTTATCACTGATCGTCTAAAAAGCACCACTGTAATGCATCGACAGACAAAGAATTATGTCGAGAAAAGTATTTTT…	MRKSTFFAYFLLNLLSTISAKQNWDESQKSGILHLSSLMRNNVASCHKCIVRAVGITQIRLLKSDPENRIYWIEGTTDIERAFVFNCNHRKLCTLSTKSLESYIPDYYFITDRLKSTTVMHRQTKNYVEKSIFHWSQLVISKKYEIQTAKLEIYTEESHQEHNAYLWKQSRILEALFFDEIGKEPMVRSMGGNSGVVPSKQSESPSDPSIRCIFAFNRDKEAVCRECLALHSTSLVIGTFHIFLIGKKPPVEVYVFSSTYGSEHIVQKCQRTFCPAILPLYSADCQTLHSVFPSDRLFLNNQVAYEYSSGQIRNDNRIRITRNGLPLDSMSRTLGQVAARRMSKYYKEKPFTDEQILADGLRIMTRKGTECVMVIYRYNNLRSCIVCVMGNRKDDAIVI…	CCI49694
12	CCG28	AcNc2	ATGTATCTCTCACTTCTGAGTTGTCGGATCATGGTGCATCAACATTGGCTTCTATTCTCATTTCTATGGCTTCTAACTGCGGCCAACCAGCGAGGAATAATCACCGTAGAATTCAATCACAAAAGTGACCTAAGCCGGTGCCAGTCCTGCCTGGTAGATATTGCCGGACTGGAGCGTCTTTCGCTGACATCTATCTCCACGAACGACTTGTCCATCAAAATAGCAAAATTCCAAGCATCTGGTCAGGCTTGTTCTTTTATAAGCGCAGAGCTTGACTGTCGGCATGAAACTAAATGCGGCTCCGTCACAGTGACAATTCTTGAGCATGTGGAGTCCCTGGCATCTTCATCGAATCTACAAATTGCTGTAAATGAACAGCTGAAGCCGCTGTGCATTCTC…	MYLSLLSCRIMVHQHWLLFSFLWLLTAANQRGIITVEFNHKSDLSRCQSCLVDIAGLERLSLTSISTNDLSIKIAKFQASGQACSFISAELDCRHETKCGSVTVTILEHVESLASSSNLQIAVNEQLKPLCILTSVQTSFDCGLCLRMTSSSEGIQKLKLITMDTKEYYLHVLHTHQRNIFEPCSLSGVCSGIQYEFDAEYCDHLVKKLFVPRPYSSEHVIFPSPVDYTGPQELASAVRAIHWTVEWEPQCIQFITSQKPRRKCLACMSHLSSGMALLVALSSIEYGYEGYREGDTQYLFFVIVEVAFDFYIQCDETCGRITFHSLDSCIALAIKTNNVSPSQGKIYYNMVQRDLKKKEAVQETMLIPQTSSCMWVEHELGEREWCKVCLQHLSKIDAK…	CCI10842
13	CCG30	AcNc2	ATGATTCACCCATATTGGCTTTTCCTTTCGGTTGTGTGCCTTCGAAACAAGGTTACTAATGCCAAGGATCCTGTAATAATCACTGCAACATTTTCCACTGATAGTAATCTAGGCGAGTGCCAATTCTGCCTGACAAATATTGCCGGTGTGAATCGTATTTCGCTTCTGTCTATCACTACACACTACTCCAACCCACCGTCTGCCACAGCAATACTTGAAGCCTTTGGTTTGGTTTCTTCTTTCCTAAGAGCAGGAATTGAGTGTCAGGGTAAGTCTAAATGCGGATCCATCACAATGACAGGTCTTGAGCATGTAAACATCAAGCCATCTTTAGAGACCGCTAAGAAACCACGTTGCGTTCTCACAGATGTGCAAACGACTTTTGAATGCGGCGTCTGT…	MIHPYWLFLSVVCLRNKVTNAKDPVIITATFSTDSNLGECQFCLTNIAGVNRISLLSITTHYSNPPSATAILEAFGLVSSFLRAGIECQGKSKCGSITMTGLEHVNIKPSLETAKKPRCVLTDVQTTFECGVCLQMASGSHMIEKFLLVTDDETKHYFHVLYTTQSNIFEPCSFSGICSGVSYEFADNTCVNLVNKLNQFHFRSVQVAPSSEPKPNLAKMHVAIKAVYDTTLSPSSCFKSSAILDRQTECLGCIALYSNGMAVLLVSHTTAAQGHDKEKTEQLVFLISERTQRFIPICEGPCGLIAFEAKSICVKAYKTSISHSTTVGKIYYNMPARNLRYNQIAQNKLAPAQPSDCMWVEHELNHGKNCQTCLKYKAGFYVKRLSHIDFLISSKYSLP…	CCI10287
14	CCG33	AcNc2	ATGGTGAGGAGCACACGCAGCCTGATCAGTTTGGTCATCGTTACAATAACGAGCGCTCACTTGGTGGAGGGCAGCTTCACAAAATTATATGGTGAATTTCCGTACAGCACCTCAACTCTGAAAAAATGTCAGACTTGTCTATTAGAACAAGCAGGTGCGAGGCGTTTGATCTTGATGAAGAAGACGATAACGGGAACAATAGCTCAAAAAACAGTAAACTTTGAATATCAGACACAGGGTCCAAGCTACTTCTACTCGAATGTAGAGACTTATTGCGTTGGACGGCAATATTGCGGAATCCTTGCAATTGGAGCTACTCAACCTTACCATGAAGCAAAAGAGGCGACAGAAGCGAAACCTGAACAAAGCTATGACAAGCGGTATCAGTGCTTAGTGAGA…	MVRSTRSLISLVIVTITSAHLVEGSFTKLYGEFPYSTSTLKKCQTCLLEQAGARRLILMKKTITGTIAQKTVNFEYQTQGPSYFYSNVETYCVGRQYCGILAIGATQPYHEAKEATEAKPEQSYDKRYQCLVRFSLAHSLSCFRTLQELSGSELMGDFLLRSPLYHHDLHLFLLFTSKNLKEMTEDYFPGYACNGHSVVLSSDACDSFVERIFPKSDDDQRLQRSPSPKRAKAEFLQRYGLSMRKEIRANHLEIVGQIEETLGMEYHCFRTTLAAGKSGSCLSHLSDTIGKTTLFMGRSFKDRTGSTNEQNGSQKLYFYYILLPAKSGDQLFRSSGACGAVEYAQSKDECSSLLNQHLFVSPQYAPKAKRFKSLSAKPTSPSTQQPSLCIWIFSVTPQD…	CCI48040
15	CCG31	AcNc2	ATGTTCCGACAAAATTGGCTCTTCTTTTCCGTTGTGTGGCTGCTAAATACGGTCACTGACGCCAACAATCAAATACTAATCACCGCGACACTCACCCACAATAGTGATCTGGGCAAGTGCCAGTCCTGTCTGACAGATATTGCCGGAATGGATCGACTTTCGCTTGCTTTACCTCCTACGGACGACCCCAAATCATTAACAACAACAGTACACTTCTACGCGTCTGGTTATTCTGCTTCTTTCATGAGAGCCAAGCTTGATTGTCAGAGTGATCTTACATGCGGCTTCATCACAATGGAAAACACGAAGATCACCGACAATACAATTGCTGCAGACATGCTAGGATTATCAGAAGCAGTGTGCGTTCTCACAGATGTGCAAACTAGTTTTGAATGCGGA…	MFRQNWLFFSVVWLLNTVTDANNQILITATLTHNSDLGKCQSCLTDIAGMDRLSLALPPTDDPKSLTTTVHFYASGYSASFMRAKLDCQSDLTCGFITMENTKITDNTIAADMLGLSEAVCVLTDVQTSFECGTCLRMVSGSHTIQKFQLIAKNENEQYLHVLYTHQRDIFAPCSESGVCRGQQYEFGYGTCSNLARKLYMRQFSPFSGATLKFNAAEVPFDVMIPFIYETQHVSTRCFLASTTLKLRTRCLRCMALESSGIAVLVDDTSFAHEHEITSELYVLLISEKYQNKKEIHGCEQVCNKPSRKNKEACSKASLQAIDHSSPSGKIYYNVALYPKLNQIDPSPLRQPLTSNCIWVQHELSNEVTCQTCLKENAGHSVEKLSVVDFLIYREKNLA…	CCI10978
16	CCG34	AcNc2	ATGCTTTATTTCAGAGTATGCGCACTATTCCTCACCACACCGATGTCGATAGGGTCGCCCAGTCAGATAACCTCTCATTCTGGGATCTTCAATTTGACACCCTCACGTGATGGAGATTATTCTGGGTGCCATCATTGTCTTGTCAGCTCAATGGGGGTCAAGCAGATACATTTACTTCAAGCAAACAGTGCATTTAGACTCTATTGGATTGAGAGCCCTTCAAATGATTTAGGAGCGTTTATTTCTTTTTGCAACAACTTATGGAATTGCGTGTTGTCAGATCATTTAGAGAAAACGCACCGCCCCAATTTCTCTGTGAAGATTTACAAAGCAATAACATCTTCTCATGATTTTGGAGATCTTCATTTACTAGCGAACTTGATGCATGAAGAGATGTTA…	MLYFRVCALFLTTPMSIGSPSQITSHSGIFNLTPSRDGDYSGCHHCLVSSMGVKQIHLLQANSAFRLYWIESPSNDLGAFISFCNNLWNCVLSDHLEKTHRPNFSVKIYKAITSSHDFGDLHLLANLMHEEMLKESDGSITSLKDRKHDVSSFLSKGSSEIPIFFWNDYSNRDAILLERLDRKDRVVSNMSLTAVSNSKMRNDDHASTTYSEAVKSSMRCMFTRFKPQEAVCRECLAMHSKWFVVRSFHLRHNSNERSGEVSVFLSSYLSSDIVTNCQKRFCPDIISLDLLYCLRIHDIFLIKHQLEEAENIMELREVQQVLENIAYKRMARRHLLKQKFSAATIAAESIDILHGEEIVCIKVRTMPQNRWRCISCIIKDMKGYRLMITSSLYISLIFS…	CCI10678
17	CCG35	AcEm2	ATGCCATCCGCTCAACTATCGTTCAGTTTTCTACTCTGTTGCTTCTTCTGCGCTTTCCAA CGGTCATATTGTGATCTAACCGCAAAACTGTTGACAACGAATGCGCAAGAACACGTCGCT GCATGCCAGGAATGTATTCTGAATTTCGCTGGTGCTATTCGCGCAAAACTGGTCGATGGA AATGGAGCTACTGAATCCACTGCGACTTCCAAAGTGGCGTTTCTAGTCACTGCTTCCAAT TTTGCGTTAATGAGTGTACAAGCTAAATGCACTATCTCCGATTATTGTGGTGATATTGAG GAAGCAGACATATCGCCGCTGCATAAACATTTAATCGAATCGAATGGAATGCCGTCGACC AAATCAAAAGCAGCAGAAAGTACACACCGGATA…	MPSAQLSFSFLLCCFFCAFQRSYCDLTAKLLTTNAQEHVAACQECILNFAGAIRAKLVDGNGATESTATSKVAFLVTASNFALMSVQAKCTISDYCGDIEEADISPLHKHLIESNGMPSTKSKAAESTHRIAGEHQMREPLCFLVSHWNLHVLCESCLKEASGSSMLGVYHIAASYLDRQAMVVLYPTIIEKDMFHRCRKCGSSAEAEMKYIPSLICQKLINQSPAVIHNPTIIKHSALQVWYEANIRDESIRDVTSTPRCVGVRAQTGFNIEQCVRSILSGNQIEVTFLYKEGPTQYLHLFSSNVDIEEGEIVQEESMECASINYFEDPETCEKYKSHHFDTSTFTNQLSVWKSEKMMKRPRTVALSYQKRCALAYHQSTSDVCQTCVHKLNHDAVTT…	MW450677
18	CCG36	AcNc2	ATGGTGCTGAGAAGCTCGTTCATACCGATTCTTATGGAGCTCCTAATTATCAATGCAGGAGCAAGCAAAATAGGGAGACTTCAATCAGCATCGTCCTATTCTAGACTTCTGGCAGTCACCACCGCACAAGTCGAAGACTGTCATACTTGTCTATTACGAAACGTTGGCGTCGAAAGAATCACACTTGTTGCCAGCAATAAAATTACGCGGATTTATCTGATCAAAAGTCGAGTCACAGTCCTCGAGTCGTTTCTTAACCAATGCAATAACGAGAAATCGTGTCAGCTGCAAACCGACATCGATATGTTTCCGCCATGGTCATCAATCTTGTGGCGAAACCCTGTACTCGAAGTTGCCATCTCTCGATTCTCAATGCATATAAATGATATCACACTCGAT…	MVLRSSFIPILMELLIINAGASKIGRLQSASSYSRLLAVTTAQVEDCHTCLLRNVGVERITLVASNKITRIYLIKSRVTVLESFLNQCNNEKSCQLQTDIDMFPPWSSILWRNPVLEVAISRFSMHINDITLDPSRDKKVVSNLESYRGIAFFFFDEIQKMHIRRHRTVKTRNAQLERKQIDKSTYQHSSVGNILIAQDPAVRESPSLARCFYSYSRRFQCERCLALHSISLGVRAYPFKKLKKGLDFVFAFASFHTHGKIQENCAKKYCLSLNSLSSAACDNLDRMFPQDKKTLHDDGTSANGAENQIEIVPPNHSQASISSQEDIYFRYIASDLDFGSDLGTELDTPTKNVKLGIEIQVIEQFLSQTEISCMRVRRDQNDRLFFLRCLSESAGNDNP…	CCI10828
19	CCG40	AcEm2	ATGGCCTATCGATTGTTCCTGACGCTATGGGTGTATCAAATCTATCATGTCGTTGGTGTTCTAAAATCAGGCGAGTTGAGAATAAAAAAGACCGACAGCAGAAATTCACTGTCATTATGCCAGGCATGCGTTCTCAACAAACTGGGCGCTTCCCGAATGAAACTGATAAATGACGATGAAGAAGTCGCTACATATAAGATTACCGGCTCAGACTTTGTGTTCGCAAACCTTAAAGTCGATTGCAGTGGTGTGAACGAGTGCAATATAGATAAGATCATACCGCTGTCATGGCCTTCCATGATGCCAAATGAAATTGCTCTATCCGCAAGGAGTCCGCAATTGTACGTATCAGCATCTGAATCGTCTTCAAGTGTCTTGTGCATGGACTGTCTCCAAGAA…	MAYRLFLTLWVYQIYHVVGVLKSGELRIKKTDSRNSLSLCQACVLNKLGASRMKLINDDEEVATYKITGSDFVFANLKVDCSGVNECNIDKIIPLSWPSMMPNEIALSARSPQLYVSASESSSSVLCMDCLQENAAARFISKFRVNKLKVVRIVYMIYGALLNTQHLKCTDYCPGLTILEEMDNSKQLVQIFRSEEHLPLSRIRHHVIQCNALSHK*	MW450678
20	CCG42	AcNc2	ATGCGATCATTTCGAGCTATACTCACTCTAACCTGGGTATTAGCATGCTACATGGATGCTAGTAATGGTGAAGAGCTTGCAAGAGAATATATCTACACCATGCCAGTGAATGAACCAACCTTGATAAATACTTGTGATGGATACAGAAATTGCCAGGTGTGCCTTCTGGACTTTGCAGGAGTCGGTCGGGTCTCTTTACTCGGCAACAATCGGAGACTGTAA	MRSFRAILTLTWVLACYMDASNGEELAREYIYTMPVNEPTLINTCDGYRNCQVCLLDFAGVGRVSLLGNNRRL*	CCI43800
21	CCG44	AcNc2	ATGCGATCGCTGCCACTTGTAAGCACTTCTATCTGGCTCTTAGCATATCATTCTCATACATGCTATGGAGAGTATTACTCGGTGAAATACACCATGGAGGTATCTGAGGGTGAGAGATTACAAGAGGGAATAATCATTTCCGAATACACCAAGTGTCAACTTTGCCTTATTGCTATGGCAGGAGCCAAGGGAGTATCTCTCAAGAGGATTGAACCACTTAGGATTACATTCACTGTCACCTCATCGCATCTTGGTTTTCAGCGTGGGCGGAATCACTGCAGCGACGTCTGTCGTAATCTGATTGCCGGCCAACTGGCATCCCCCGTTACCGTCTCTACTGGTCATACGGAATCGACACCACACGTCTCTAAGAAGAAACAAAAAGAAGAGAAATTGGTT…	MRSLPLVSTSIWLLAYHSHTCYGEYYSVKYTMEVSEGERLQEGIIISEYTKCQLCLIAMAGAKGVSLKRIEPLRITFTVTSSHLGFQRGRNHCSDVCRNLIAGQLASPVTVSTGHTESTPHVSKKKQKEEKLVCLTQSYWHATDDCRSCIREVMDSKNIGEFLFIKDGTVYFVHVLRTLNYRPDHASRNCEKTRACSKLGFLKYPDDLCQAVHEKRVSTSGHSAKRLTMKLPFLGIQKSGKTQQQKMHFYCLEVTPQPDTSSEGLSRHERIILCMKCLERTVAGFVHWLKVDAFFEPSAFILIGSRRDLTNWNICRMDCYSVQNTLVDKCYRDYQAQFDPSPIGDQIFVHVATEDKNYFFPDYYSDCLVAHYHYEHVEECRRCLKSSFEVRVDPLSEIT…	CCI47018
22	CCG46	AcNc2	ATGAAGTCGACCTGTTTTCTTGGCATAGCCGTACTTGATCATCTAATTGGGTGTTTCGCTGGTCAGCTGGGCTTGATGAAAATCACCGTGCAAACAAAGAATTTTGAAGTCTGCCAGCGATGCTTATTGGAAGACGCGGGTGCACTTTTCGTTGAAGAATACGGGAAAGATACGCGTAGAAGCACAAGCTACTTCGTTGTGGGATTAGTAGATTATATCAAAACTAATCTTATAAAATGCTACACTCCGCGACTATGTCGAGGCCTTCAGCGCACACCAGTCATCTCGAAAATTGAAGAGGGGGAGCAATCAATATTTGGTATCAACGTGGACCGGTTGTCCTCAAAATCAGTAGGCTGTCAGACGAAATCGGAGACTTCTTTAATGCTTAGCAATAAA…	MKSTCFLGIAVLDHLIGCFAGQLGLMKITVQTKNFEVCQRCLLEDAGALFVEEYGKDTRRSTSYFVVGLVDYIKTNLIKCYTPRLCRGLQRTPVISKIEEGEQSIFGINVDRLSSKSVGCQTKSETSLMLSNKSVDQTSLISSEKKSKPLCLFRPNNSYSFLCEACFKKKSDTGSMEKYTTYFMERSEVYVIYTSDTDSFIELCHEFQMCSGHTIVFPDNLCTIFKHKISPAKSQGESADTLPHVNNGNDNFQIWPVNSNEKYDLEALAKMHHAILLQSYCVSTIRAHDRGRSCWWCLQKLSGGMVVLDRVKTFGSGDKGEQFLVYLLANSFSDLVLTNCEVGCGKVDLSHDCMLDAVHTDNLTPTYDIFAIMRRKESVQQVTRVSDLYGECFLIQHLH…	CCI41173
23	CCG47	AcNc2	ATGGTGCGATATTCTCGATCGATGTGGAATGTTCTCTTATGGCTATTTAGTTACTTATTTCCTTATGGCGTCACTATATTGCAACAAGGTGACATGACGCTTTTTTCCGACCCGAAACAGGACTTTCAAGATTGCATACATTGTCTTCTATATAAACTAGGACCTACTCGCTTGACACCAACTACTTATTCTGGCAGTGTGGCCAACTACAAAGCTATTGGCTCTCAATATTTCTTCAAGTCTGCGTCAAGCTATTGTCTGAATGAGAATTTATGCACTACCATGAATGTGTATAATATTATCAACATCGACGAAGCAGCGACAGACTCGAGCCCTATACAAGAAAAAATAAGTGATCAACCTCACGAAATAGTGTGCTTGGTCAATTCAAGACCCTCC…	MVRYSRSMWNVLLWLFSYLFPYGVTILQQGDMTLFSDPKQDFQDCIHCLLYKLGPTRLTPTTYSGSVANYKAIGSQYFFKSASSYCLNENLCTTMNVYNIINIDEAATDSSPIQEKISDQPHEIVCLVNSRPSMNVLCETCLKEASRTQYFGHLNMLTGAYSDDNAMLVMFSERTQEEISKSCVNHCGSNVMFLESPLCSQLLTNLLQEEKAQMPDSRWLGVTNQEIYITQKSSPILSIPKVLLRHLHCLTTKHLRLDAFDCQKCLARLFKGLIVAVTTAKLGEDTNVHHVIHIFGTVKEIAIIKKQCALCEQVGIMERNHPACRVQFRDIFVKPQVMNQISAKYMETWKKNTSELTSLTVESECIWASKVQGASNCGSCLKQTSLKVMELSQHATLAT…	CCI47167
24	CCG55	AcNc2	ATGCTTTTCTCACTCATGCTGCATCAGCACTGGCTTCTGTTCTATGGTGTCTGGCTTATGGATATTGTTGATACCACCCAACCAATCACTATCACCGTCAAACTACCTTCAACAAGTGATCTAGGCGAGTGCCAATCCTGCCTGACAGATATTGCTGGATTGGATCGTCTTTCCTTTACGTCAAGCCCTGTGCATAACTCTAATCGACCGCATGCCCTAGTAAATTTCCAAGCGTCTGGTGGTGCTTCTTCCTTTTTGCGAGCCAGAGTAGACTGTCAGAATGATGTTGCGTGCGGCTCCATGACAATAACAGGTTCTGAGCCAATAAACACCGCAGTGTCCTTATTGGGTTCTTTGTATGCCGATGAACACAAGTTGAAACCGTTATGCGTTCTCACG…	MLFSLMLHQHWLLFYGVWLMDIVDTTQPITITVKLPSTSDLGECQSCLTDIAGLDRLSFTSSPVHNSNRPHALVNFQASGGASSFLRARVDCQNDVACGSMTITGSEPINTAVSLLGSLYADEHKLKPLCVLTHSVESFDCANCLKMTSGSPSIQKFHLVPKKDQERYLYALLTNQHNVFTPCKLSGICIGPDYEIIGDPCDYLLRKLSTVHYRPPKAVLSVLPESLAADDGLYHTTEFIYESVRWRPLCYRTSAPHDQRTNCLDCIALESSGMVVLVDHSTIEHASAEQAENSEQYVFVISKGGPTLTRQCDKPCRSITLKPKSECLTASHRSMDTSYPKGKIYYNMAKEIPRRNQLIPAHSSNEPKITKCMGVEHYMEHRELCRTCVEEKAGYAAKR…	CCI10327
25	CCG56	AcEm2	ATGAAAGTGACTTGTGTAACTCGCATAGCCGTGCTCTACCATTTTTATGCAAGTTGCGCTGCGCAATTGGGCTCGATGAAAATTACCGTTCAGACAGCTAAATATGAACCTTGTCAGCAATGCTTATTGGAAGAAGCTGGTGCGGTTCACGTCGAAGAATACGAGGGAGCAAGACGTGGAGGTACAAGCTACTTCCTCCTGGGATTGATAGATTATATCAAAACTAATCTGATAAAGTGCTCTGCTACATACCAATGTCGAGGTTACAAGGGTGAACCAATTGTTTTTGAAAACAAAGAAGAGGAGCAACTAATATTTGGGCATATCAACGAAAAGCAGCTAGCATCAAATTCAGTCGGTTCTCAGACGGGAGGGAAAATTCCTCTCCTGCTTAGCAAT…	MKVTCVTRIAVLYHFYASCAAQLGSMKITVQTAKYEPCQQCLLEEAGAVHVEEYEGARRGGTSYFLLGLIDYIKTNLIKCSATYQCRGYKGEPIVFENKEEEQLIFGHINEKQLASNSVGSQTGGKIPLLLSNDYASQTTSMISGRVAKPVCLYRPDKFHSSLCETCFKQKSDTRSMEKYAMYNMGISSVYVIYTSDTNVFLRSCRNLRMCRGKTVVFSENLCTLFRHKISSRKLQQETASMLPQVDTIIGNIKIWPPTLSKSIEIEKSEAELRAILFQSYCISTTASYIGNHNCWAGLQKQSGGMVVLDRIETFRTPEKQGEFLLYLFTNGPPDAVLANIQYCGEAKFSDHCMLDAVHVDTLTPTHDIFEIMERKKPGQQGKLAPNLHGECFLLQHLY…	CCI11385
26	CCG58	AcEm2	ATGCAGCAGAACCATCATGATAGCAAAACCAGCGGCATTCTGCATCTGAGCAGCACCAACCTGAACGATGTGGCGAGCTGCCATGAATGCATTGTGCGCGCGGTGGGCATTACCCAGATGCGCCTGCTGAAAAGCGATAGCAACAGCCGCATTTATTGGATTAAAGGCAACACCGATCTGGGCAAAGCGTTTGTGAGCAACTGCAACAGCCTGATTCTGTGCACCATTAGCGATGAAAGCCTGAAAAGCTATATTCCGAAATATTTTAGCTATACCGATCGCCAGGAAAGCACCGCGGTGATTCATCCGATGACCCAGAACTATGTGGAAAAAAGCATTTTTCAGCTGAGCAAACTGGTGATTAGCGAAAAATATAAAAGCCAGACCGCGGAACTGGAA…	MQQNHHDSKTSGILHLSSTNLNDVASCHECIVRAVGITQMRLLKSDSNSRIYWIKGNTDLGKAFVSNCNSLILCTISDESLKSYIPKYFSYTDRQESTAVIHPMTQNYVEKSIFQLSKLVISEKYKSQTAELEIYQGESQQGPYGYIWKQSRIIQALFFNEIGTEPIVRPKNGNNNEDSLEQSQPATDLSIQCLFTHNRKKEAGCRECLALHSKSLVIGTFHILLNADKRPTVELYVFTSACESEYIMKKCKVRFCPTILSLDPEACQELKTVFPSDRHFLDNKFISDYSSRQHQNDNRIRITKNGLEPDLISRTLSQHSARRMSPLRHAGQFTGKYQQQLMDALRIVTKKEPKCVMVISHYNQLHPCIDCVLGWERDNALVIIDFSLTYATIVTDRMP…	MW450679
27	CCG67	AcEm2	ATGCGCTGTACTCGACGACTAAGTGCTTTCGCATGGATTTTAGCATTGTATCTGCATGCAAGTGGTAGTACACTTCACGAAAGAAGATACCGTTTGCTTGTAGAGCGGAAAAGGGGTGACATTCAGAACGTCATGCTTGACTATTACCGATATTGCCAAAACTGCATGATAGCCAAACTAGGAGCAATCAGTATGTCTTTGCAAAGTCTTTCCGAATCAAGCTTGGAATTTACAATGGTCACAACAAGCACTGACGGTTGGCGTGCACACATGTATTGTAGTCGTGATCATGCATGCCATGGATTGAAAATATATTCATCCGAGCTTCCAAAGGTATCGACGGTTGCACCCGGGCAAGGAACTTTGACGACTGTTTTTGAAATCGAAGAATCGAAACGC…	MRCTRRLSAFAWILALYLHASGSTLHERRYRLLVERKRGDIQNVMLDYYRYCQNCMIAKLGAISMSLQSLSESSLEFTMVTTSTDGWRAHMYCSRDHACHGLKIYSSELPKVSTVAPGQGTLTTVFEIEESKRLPSPSASEHFKVKPTCLAHELSFSSNDCKMCLRQRSGSESFGEFHMLLDQKQYVVYVLRTSELAGTIGAACSRLEKCSFIAETEYPSDLCEHIFETGVSTYVEPGITMGGHDVVGGIPVDEKKTWVKKKGLWCLAVKRREVIPPAKSLYGHYERIMRCIECVAEILKETVHWMNVDAGPEDKAFFLYRSESPLKIKDPCKSLCSVAKPDHTTKCYQNYYAHFDMAAIEDQIFANPPEPKTNHIPDDHGKCVVAHSLPGSNSCLQCL…	CCI41159
28	CCG69	Ac2V	ATGCAAAATATCAGACTGTGCCCACTTCTACTCATCGCGCTGATAACGATGGATCGGTCCAGCCGTATCACGTCTTTATATGGAGTATTAAATGTGACCATATCGAACAGACAAGCTTTTTATTTGTGTCATGATTGCCTCGTAAGCTCTTTTGGGATTGAGCAGATACGTTTAATTACCGCAACCAACGCCTTCGGACTCTATTGGATTGGATGTCATTCTTGTACTCTGAAGACGTTGCTTTCGGACTGTATCACCCGCAATCAATGCGTATTGTCAAGTCAATTGACGCAAACAAACCGTCCTGCTGATAAGACGAAACCTCTTAGGGATACAACAGAGCCGAGTAAACTCGTCGGTATTTATACACTGGCAAACGCAATGGATGAAGTGATCATG…	MQNIRLCPLLLIALITMDRSSRITSLYGVLNVTISNRQAFYLCHDCLVSSFGIEQIRLITATNAFGLYWIGCHSCTLKTLLSDCITRNQCVLSSQLTQTNRPADKTKPLRDTTEPSKLVGIYTLANAMDEVIMRNSGKSVTFSTETKYDVSSLDWQETSETTIFFWKEGLIEDAMPFYKTRQGPHIFIFSSPAVLDSSLRKSDRVSTQDNESSMRCIAVSSTLQEAVCRECLAMHSTRFAVRAFRLHHKSKKKSAEVYIFLSNYLSLEIVTNCAGTFCPQIMSLKLINCRIMHNLFIRNHRDADERNGMKLNEVRQVLQNIAYKRMARRHPLKGRFQEALADSGSLNILPGEEYNCIKVWMIPTLRSGCISCILKDVTGHRLVVTLSLYISLIFTDAFK…	Ac2vGS97G2
29	CCG71	AcNc2	ATGGTGCGTCAGAATTGGCTCCTCCTTTCTGCTCTCTTACTGCTCAACACGGTTACTGATGCCATCGATCAAGTAATAATCACCGCAACATTATCTCGAAATGGTAATCTAGGCAAGTGCCAATCTTGCCTCACAGATATTGCCGGCGTGGAACGACTTTCGCTTGCTTCTAATCCTACGCTCAACCTGCAACAAGTGCCGATAAGATTACGATTCCAAGCGTCTGGTAATGCTTATTCTTTCATGAGAGCTGAGCTCGATTGTCAAAGTGATCGCACATGTGGCTTAATAACAATGAAAGGTCTTGAGCCCACGAAGAATAGAAATGCTGGTACATCAGAAGCGCTGTGCATTTTCACAGATGTGCAAACAAGTTATGATTGCGGCATTTGTCTCAAA…	MVRQNWLLLSALLLLNTVTDAIDQVIITATLSRNGNLGKCQSCLTDIAGVERLSLASNPTLNLQQVPIRLRFQASGNAYSFMRAELDCQSDRTCGLITMKGLEPTKNRNAGTSEALCIFTDVQTSYDCGICLKMTSGSHSIQKFQLRSMFSQELHLHVLYTILRDNFTPCENSGVCSGSNIEVSDAACNFLVKKLSIPDFDASTEKVVVEKKNVRSGNTLYQSVEPIYGSLNWNSECYQVFATIGKWTKCLSCIAQSSSGIAVLCNVGTFNGASGIHSRQLISLVSEVDPRKDHSLFSDCVNSCGSIIPKGKNDCAEAFINAIDISSSVGKIYANMQLWYHEKGIMASNEVPLSQTSSCLWIEHEPKYADSCMSCLSLVFRETARKLSRTEFLVLLKKN…	CCI10329
30	CCG72	AcNc2	ATGGTGCATCAGAATTTGGTCCTCTTTTCTCTTGTGGGGATGCTGAACACGTTTACTGCTGCGGACAATGAAGTAAAAAGCACCGCAACATTGAGTGTCAATAGTAACTTAGGCAAGTGCCAATCCTGCCTGACAGATATTGTCGGAACGGATCCACTTTTGCTTACTTCTCCTCCTACGCACAACCGGAATCAACTGTCGACAACAGTACAAATCCACGCGTCTGGTTATGCTTATTCTTTTATAAGAGCTCAACTTGATTTTCAGAGTGATCATACATGCGGTTTCATCCCAATGGCAGGTCTTGAACCCGCGAAGATCGTCGAAAATACAAACATACCAGCCAAGATGGTAGAGTCATCACAAACGCTCTGCGTTCTCACAGATGTGCAGACGAGT…	MVHQNLVLFSLVGMLNTFTAADNEVKSTATLSVNSNLGKCQSCLTDIVGTDPLLLTSPPTHNRNQLSTTVQIHASGYAYSFIRAQLDFQSDHTCGFIPMAGLEPAKIVENTNIPAKMVESSQTLCVLTDVQTSFTCRICLKMTSGYHSMQNFSW*	MW450682
31	CCG79	Ac2V	ATGCGCTTTCATAGTGTTCGGACGCTTTTGCTACTCCAATATATCAGCTGTCATATCCACCAAGCGTATTCTCAACTGAATACAGCAACTATCACCACTAAACTCAAAAATAAGAAGCATAAGTTGCTCGCGTGTCAAAGTTGTCTTCTATCTCATGTTGGTGCACTTCGCGCCAAACTGACTCTGCAAAAATATGGACCTGAAAACTCGAAAGTCTTGATCGAAGAATTCACAATCACTGCCACACATTCCGAATTTCTGAAGCTCTATCCACTTTGCGCATCGAAGGATTTCTGCGGTCCCATGTCCATTTCACCATCCTCAATTGTGAATCACGATCCCAACGTGGTAAACGAACAAGTGCTAGCGGACATCAAGCAACCCTCGAGTTCGCTTGGG…	MRFHSVRTLLLLQYISCHIHQAYSQLNTATITTKLKNKKHKLLACQSCLLSHVGALRAKLTLQKYGPENSKVLIEEFTITATHSEFLKLYPLCASKDFCGPMSISPSSIVNHDPNVVNEQVLADIKQPSSSLGKALQTERRNSEIVCIVQPSSNAKCRSCLTESSESAYLGEFNISTPVTKWKLALHIFSTRVPLQDMVDFCFDRKACPTRAAPISGQTCKHLIGESPLRDIPLNDDGDLYISRDQDKAESIMRMVQAHLDSVRLEQLCFKIDPVTFGTLRDRIKRVARTKNGIAVVFQSENGHEQSRRYLSLLIPSDQALVENKELQKSNDLVEPDICNKLNAKYFNIVPVADPFPDWVSQSHERAPQYGPIRHPTKCIWAFYHDNHTKACHSCVERV…	Ac2vGS47G195
32	CCG104	Ac2V	ATGCTGCATCAACACTGGCTTCTCTTCTTAGTTGTGTGGCTCATTGGCATGGTAGCTGATGCCAATAAGTCAGTATATATCACCGTCAAATTGTCTTCGGTAAGCGACCTAGTCAAGTGCCAATCCTGCCTAACAGACATTGCCGGATTGAATCGTCTTTCGCTTGCACATATTGAGTCGATCATGTCAGATTCAAATACACCGTCTACCCTTGCAGTTTTCAAAGCGTCTGGTTTGGTGTCTTCTTTTTTACGAGCCGGTATTGATTGTCAGCACATTGGCCAATGCGACTCCATAACAGTACCGCATTTTGATATTGCGAGCACAGTACCATCTTCTCCCCGATTTCCAATTAACGCCGATATGACACCGCTTGTTACGTATTGCCTTCTCACAGAT…	MLHQHWLLFLVVWLIGMVADANKSVYITVKLSSVSDLVKCQSCLTDIAGLNRLSLAHIESIMSDSNTPSTLAVFKASGLVSSFLRAGIDCQHIGQCDSITVPHFDIASTVPSSPRFPINADMTPLVTYCLLTDSPKSVECGMCLKMASGSESIQKFRLVNMDGSVRYLHVLITWQQDILQPCLLSDICSGPTYEFVDASCKHLVKKISLPPLFGESKNTPSTPNYYAHQDVFKSTIDSIRESIAWEPECFRTTASHSSRTSCLDCMARQSRGIAVLLAYNTMEFNSEGHAGDSEQYILVLSQNPQVLPEICRLMCTTVESVVKETCTQLSTSNVDYSYPQGKIYYNMRIQSYRRPEIVQTILKKHETSKCMRVEHEPKNQKLCQDCLELKAKLDVRRLS…	Ac2vGS3G71
33	CCG45	Ac2V	ATGGAAAAGAGCCTTGCATTGGTCTTCTTGGTCATTAATGCAAGTATTTACATGACTGAGTGCAGCCTCAGTACATTAACGTGCAATATGTTACCAAGTTGTGCAAGCTTGCAAAAATGTCAGACTTGTCTTTTAAAAGTGGCCGGAGCCACACGTTTGATCCCGACGAAAATTTCTCTCACGGAAAATTCCGAGCTTGGGTTCCTAGTCGACGGTCCGATGATCTTCTATTCTCACGTGGAACTTTTGTGCAGTGGAAGAAGTCATTGCGGTTACATGAAATTGGACAGGAGCGGAGCACCTATCACACAAGATGTGACATCTAAGCAATTTGTGGAAATAGATGGTGCTCAGCACCATTGTTTAGTGAAAGCCAGTGTATCTCACACAGCTTCGTGT…	MEKSLALVFLVINASIYMTECSLSTLTCNMLPSCASLQKCQTCLLKVAGATRLIPTKISLTENSELGFLVDGPMIFYSHVELLCSGRSHCGYMKLDRSGAPITQDVTSKQFVEIDGAQHHCLVKASVSHTASCAACLMETSETEMMGHFLVQIPQSHHTLYHVYVLYTSKEPSKIVVSCQLRQFCHGLTVILPTNDCDSFRKSVPVKGMNRLPLESYGSHRLGEKVALYDTDTRSDAAQLFVDAIKQLTTVDRYCFHASSVRNNTKFCTTCMLSEKDRIILAVRTATVDQVEASEANKKSSVEHLFCLFTNEKVDWENLKSVCGDSKDSEPDRHRAPEKQQPRVSSCGTITPVGSGNDYFVPFDSQFYSFINKPIVKRLGNQIRNAELCFWVQEERKQK…	Ac2vGS24G37
34	CCG53	Ac2V	ATGCCGAGCACCAAGTTGTGCATTCTGATGCTTACGGTTCTGATGCTGATCAGAGGGATGTCGCACACTAACTATAAACAGCAATTATCAGGAATTTTTAACGTGACAAGTACGGCTCGAAGACAATTATCATCATGCCATCAGTGCCTTGTTACTTTTTTCGGGATAAGAAACATTTTTCTGCTAGAAGCTAGTAATGCCTACAGGCTCTACAATGTCAGCGGACGCCTTTATGGTCTTATCAGAGCATTCACTACTCATTGCAATAGCGAGTATACATGTTTGATATCAACGACATTAACCAAGGAATACACTCGTAATGTTCTAAGTCGAAGCAATTCTGAGCAGTTGACCACGAAAGATACATTACATGGACTCGATGAAGCTCTATATCATCTG…	MPSTKLCILMLTVLMLIRGMSHTNYKQQLSGIFNVTSTARRQLSSCHQCLVTFFGIRNIFLLEASNAYRLYNVSGRLYGLIRAFTTHCNSEYTCLISTTLTKEYTRNVLSRSNSEQLTTKDTLHGLDEALYHLAKRMLFAKDGVNSAGWTTAPKYWRYENPALVHRQLLKIPVFFFGEYPRRNNKQDVDSVPEQERRAPSISVQAPLVSSDVINGNILSTQKGQNDGSTLKCMIIHTFLEEAVCRECLAMHSTSLTVRVYLLYHTSMIHSAELCVFRSIYEVSRIIESCKSFFCSEIVHWDTSDCDRMDNIFPKHSQIYMETNEKHNKRKRTHKTSGLDENVKNLKELGHVLTHIAYKRMARYAERRNGLMNVFQSSSTLKILQQESHACIILTSTRNH…	Ac2vGS2G6
35	CCG54	Ac2V	ATGCCACTAAAACGCTTGTTTCGTCTGATTTTGATAGATCTTCTCTTTGTAAACTCAAAAGTAAGAGAAAAAAAACTATTGAGATCACTTTCGTCTTATACTAGACTTTTGGCACTCACCAAAGGAAATATTGAGAAATGTCACGTCTGTCTTCTGGAAAAAGTTGGTGTCGAAGGCATAAATCTGGTTGCCAGCAATAAAGATACGCATGTTTATCTGATCAAAGGTCGCAACACATTTATCGAGCTATTTCTTTTGCAATGCAACAACAGCGGGCATTTTTGTCAGCTGCAAACTAACCTCAGAAACGTTCCCTCATACTCGTCAATTTCATTGCGAAACTATGAACTCGAGTATTCCATCTCTCTCTTTTCAATGAATATTGACTACATCATACTG…	MPLKRLFRLILIDLLFVNSKVREKKLLRSLSSYTRLLALTKGNIEKCHVCLLEKVGVEGINLVASNKDTHVYLIKGRNTFIELFLLQCNNSGHFCQLQTNLRNVPSYSSISLRNYELEYSISLFSMNIDYIILDAPRDSVIELSILKSYGGVAFFFFDEIQTIRRSSNYGLKGKMNLIQRNVMDTLTNSPLIIPLMKKYLQASPTESRCFYSQTRGFQCERCLAVHSITFALHAYTFKTQRKGFIFVFAFTSLYGRRRIQNACALTYCTGLKSLSLTGCYNLARWFPQDEQALKNVAAAAKLEKNRVELVKHDHMQRRISSEADIYFLDIVSRPDVKNRSKFEADEKPGSLRIIQDIMAIETFLNQREISYLSIQSSQATRLTFLHCLVNESEKAGEKN…	Ac2vGS16G43
36	CCG57	Ac2V	ATGATTTCGCGGGCTTCTTTGTCGATTTTTTTGATCGCATTTCTGTTCGTAAGAATAAAGCAGGGCAATCTGGAAAGCTGGGAATCAATTTCGTCCTCTACTGGATTACTTGTAGTGAAAAGCTCAAACCCCAATGCCTGCCGTTTGTGTCTGATACAGACAGTTGGCGTAGACCGAATCGCACTTGTCGAAAAGGATCTGTACACGTATTCTTATCTGATCAAAGGTCGCATCACAATGCTTGAAACTTTTCTAAGACAATGCTATACCGAGGAATTGTGCGTCATTGAGACCGATGTGAACTCGATACCTACATCTTTACCGACGTTGTTGCCGGTCGAATACGGAATAAATCTATTTGCAATGCAGCTAGATAGTGCTATCGACAAGTCATTGCTT…	MISRASLSIFLIAFLFVRIKQGNLESWESISSSTGLLVVKSSNPNACRLCLIQTVGVDRIALVEKDLYTYSYLIKGRITMLETFLRQCYTEELCVIETDVNSIPTSLPTLLPVEYGINLFAMQLDSAIDKSLLTTFTRKKAPPVHLYGRYEIFFYKEIKAVYNQKAQETKSHPPRQPLVVGPIIFSTFLFDKFLSIATSTTGTQAQQNTLPFRKIIGRCFYLSTASFQCEKCIALHTTSFGVRIYTFKNSAPGLKTLFAFTTEHSQDTIHNHCFITYCMGMRWISTAACEKLNRIFPNDERILHEVGTAAMELYNKAYSATDCIDPANGNSCGFISSKPDIDFRLMMSQLNTNYVFKQDFSVKKTLKVKPYQTAILEQFLEVSTMSCAFVSTPQTKRLS…	Ac2vGS16G32
37	CCG61	Ac2V	ATGAGAATGAGTTGGTTCCCTGGTGTTGCCGTGCTCTACTGCGTTTTCACATGCAACGCTGCTCAATTTGGATCAATGGTACTCATCGCGCCGACAAGCATATTTGTAGACTGTCAGCGATGCCTTTTGGAAGAAACGGGGGCACTTCAAGTCGAAGAATACGAAGGAGAAGATGCATATCAAGGCACAAGCTACTTGGTATTGGGATTGATAGATTATATCGAAACTAATCTGATACTTTGCTCTAGTAAGCACACCTGCGGATACTTCATTCCTCACTTATTTGTTTTGCCAAGCACTGAGTGGGAGAAATCACAATTCGCGCTAATGAATGAGCTGCATCTACCATCAAATCCGGTCGTTTCTCAGTCAAAAGCGGGGAATTCTATTCCGCCAAGT…	MRMSWFPGVAVLYCVFTCNAAQFGSMVLIAPTSIFVDCQRCLLEETGALQVEEYEGEDAYQGTSYLVLGLIDYIETNLILCSSKHTCGYFIPHLFVLPSTEWEKSQFALMNELHLPSNPVVSQSKAGNSIPPSGKRSKALCLYRPNKNHSPLCEACFKMKSDTGSMEKYGIFTERMTQLYVIYTSDAVNFVKSCYDFLMCRGETIVLKDSLCMIFRHKIKAKKYKQNKPAMLPHVYWPGDDYTLQTRYFEKDDKLLMMGLGGILSRAICISTARLYSDRRSCWTCLRERSRGMVVVDSVKRFGTHGNGKFLVYVFAQRFHPKLINCIAECGLVDYDDGCMLEAVHVDTLKPTHDTFTVLERNELAPKGNHVSNGHGGCFLIQHFEHNEFSCQKYFPKSS…	Ac2vGS155G3
38	CCG66	Ac2V	ATGTGGATTTGGTTTCTTGGCATAGCCGTACTTGGTCACTTTTCTGGATGTTACGCTAGTCGATTGAGCTCGATGAGAATCATTGCGCAGACTGGAGACTATGAAGCCTGTCAGCTATGCATTCTGAAAACCGCGGGTGCACTTTACATTGAAGAATATGGAGAAGCACGTATAACCACAAGCTACATGGTCATGGGATTGGTAGATTATATTGCAACTAATCTCATCAAATGCTCCACTGCGCGCCAATGTCGAGGCTTTGTGTCTAAGCCAATCTCCTCCAAAACTAGAAAGGGGGTGCAGTCAATATCTGCACCTCCTAACTATTCTCAGACAAAAGCGAAGACTCTTCTACTGAGCAATGTTCACGCAGAGCAAACAAATTTGATGCTTAGCGCA…	MWIWFLGIAVLGHFSGCYASRLSSMRIIAQTGDYEACQLCILKTAGALYIEEYGEARITTSYMVMGLVDYIATNLIKCSTARQCRGFVSKPISSKTRKGVQSISAPPNYSQTKAKTLLLSNVHAEQTNLMLSAKKSKALCLYRPDNLHSSLCEACFKRKSDTGSMEKYAVYHLQMSEVYVIYTSDTEKFIESCHEFQICRGQTIVFKDDLCTIFRHRISPMKVQRETADTLPFVDEIENQFSIWSSESSRNHKPEVLEGRLRAILLDSYCISTTKAHHEQASCWSCLHKKFGGMVVLDRIKKFGHRDDEREFLVYLFAEAFSDKVKTKCDSPCGTIVSRDYCMLASVHTDNLTPTYDIFALMKRKEFAQQSSSVPNLTSECFLIQHLYGKESECRALFR…	Ac2vGS100G35
39	CCG70	Ac2V	ATGAAAGCGAAATTGTTCCGCAGTATCCTCGTAGTCTTTTGGCATTTTGGGTGTTGTGCTGAGAGATTGGACTCACTAATCATCAGTGTGCCAATGGAAGCATACGAAGCATGTCAAAAGTGCTTGTTGGAGCGCGCAGGAGCTATTCACGTAGAAGAGGTAAACGAAATCGGAAATGAAAAATACGGCAAGAAAGAGTACTGGGTTGTGGGACTACCAAATTATCTTCGAGCAAAGCTAATTAACTGCTTCGGTACAAAGCTGTGTCTAGACCCGGCATTTAATAATGACTTGGAAACTTTTGCTACTGAAGGCATCGACGGGGCATTTGCAACAGTCGCGTCAATAAGACCAAGCCGAAAGTATTTCGTCAACGAGCAGCGATATTGGGCAATCACG…	MKAKLFRSILVVFWHFGCCAERLDSLIISVPMEAYEACQKCLLERAGAIHVEEVNEIGNEKYGKKEYWVVGLPNYLRAKLINCFGTKLCLDPAFNNDLETFATEGIDGAFATVASIRPSRKYFVNEQRYWAITGGLPPLHQSNFPLHVNKKREAKHLCVYRHDTSFSYLCEACILTKSDTGSMEIYGIRHRKMSVLYVIHSSDPDGLKNECVKPSICSGTTATLSPNLCNLFKYQVSTRASELPNLVGTISDNIFIKSAYTKNKQRDWNALAEKLEYLKLTPTCLLTTKAIGSGLGSCWGCLLKAYKGMVVLNKVKARLSSKISTSFVLSLFTNGNVNLKICSNRCGDINFDGGCMSETFHVMISAFPNNVFTWIERIDAAQNNNHVSHFGSSCFLVEH…	Ac2vGS26G5
40	CCG74	Ac2V	ATGTTACTCTACCGCGTGTGCGTCCTGCTTCTCGCTGTGTTGATGACCACGAGCGAGAACGTACAGAATAAAAATGTGGCGACATTATCAGGGATTCTCAACGTGACTATTTCAGGAACAGATACATCAATCTGTCATAATTGCCTCATTTGGTACGTCGGGATAAGAAGAATTTATTTGATCCAATCCACTCGTCAATTCAGACTCTATTGGGTGGAAGGTCATTCGGATATCATGCGAACATTTGCTTCACATTGCAATACGTATAGGTCTTGCTCGATTTCAGAGCAATCGACTACGTCATTCACTCCCTATTCTCAACCTAGAAGCACGCTTCAGCAGTTTCACACAACAGATAAGCTCAATGAGTTGGAAAATAGTATGCAACTGCTCGCAGCA…	MLLYRVCVLLLAVLMTTSENVQNKNVATLSGILNVTISGTDTSICHNCLIWYVGIRRIYLIQSTRQFRLYWVEGHSDIMRTFASHCNTYRSCSISEQSTTSFTPYSQPRSTLQQFHTTDKLNELENSMQLLAASTISATIETPSVQRTTELRQWNYEISLFERRQVSRIPVFFPENIVSAQYSEVASIPLPAAVISSIIKQHKVRPILQCMVIAFYREDAVCRECLAMHSVSLAIQTYLLHYKSRLSSAELCIFRSNFETADIIHNCKRSFCSILKEWKASDCDRMIHIFPMHPQLFENQNAHFNKRKHIDGSASSRDQRKSLNDIKQILLRIAYKRMAKIRKRRLFPLGKFLSIDTLDILRADSHVCINTPSSPNGHSTCYTRMLKGVVGARVVIISS…	Ac2vGS112G38
41	CCG75	Ac2V	ATGCAAATTCATCGTGTTTGGAGTCTTTTGCTGCTTCAATATGTCAGCTGTGATATCCAGCAAGCGTATACTAAGCGAAAAACAGCAACTATCACTACCAAACTCAAAAATGATAAGTCTAAGTTGAACTCTTGTCAAGGTTGTCTTCTATCTCAAGTCGGGGCACTTCGTGCCAAACTCACTCTGCAAAAGAATGGAGCTAAAAAATCGAATATTTTGATCGAAGAATTCACTCTCAATGCCACACATTCCGAACTTTTAATGGTGCGATCATATTGCGATACGGTCTGTTATTGTGGTCCGATGTCCATTACACCATCGTCTATTGTGGATCATGATCCCAACTTGGTAGAGAAACAAGTACTAGCGGGCATCAATCAACACCCAAATTCTTTAACG…	MQIHRVWSLLLLQYVSCDIQQAYTKRKTATITTKLKNDKSKLNSCQGCLLSQVGALRAKLTLQKNGAKKSNILIEEFTLNATHSELLMVRSYCDTVCYCGPMSITPSSIVDHDPNLVEKQVLAGINQHPNSLTGPSKLKNRKPEIVCLIRPTSKAKCRSCLTQYSESPYFGEFHISIPVKEMRKLILQIFSSRKSVEDIISFCLEAAACPSHVAQISGKVCEPLIGDSPLREIPLNEGGDLYISPPNAKNLLKARTHLNSLVPFKQQCFKTDTDKMLDLRERMYCTANAKNGVAVELQSDIEDGTSYQYFSILIPEGGPSNSNKLCSDFDEVVFPAPCNKRSAEFFYILPAIDQFPYWVSPSHVRALQFGPIRHPTRCVWAEHVSARQTCSTCIKKLRA…	Ac2vGS47G192
42	CCG77	Ac2V	ATGCGAATTTTCAGTTTGCGCGCATTATTACTCACTGGGTTGATAACCATGCATAAAATCGCACTACCTACCTACGTACCAGCGAAATCCGGGCTATTCCGTTTCTCATTTTCTAAGAGTGTAGATCATGCAGCATGTCACGAATGCCTGATAAACTCGCTGGGATGCGCAAAGTTATATTTGCTACAAGTAGGAGAAATGTTGCGACTTTACTGGGTTGAGGCTCATGTAGATATCTTGAGTTCGTTTTTGTCCCATTGTCACGCTAAATCCCGTTGCACTTTGAATATTATCCAGGCTACGAGTGACAACATTATTGAGCCCCAAATGGCAATTACTCAGCTTGGTAAACTTCCGAGGAGTTACGAAGTCACTGAGACGGCTCTTTTCTCGTTGGTA…	MQRASKSSGPPQAPFSFSNTVEMLRTKKILCIDITLSPPEKWGCIGCILRTVGGARLVTYASLRNAMILTSDIKRKSECSMCSNVMLLEPEKCHQYRYGSVVSIESFPKPSDDEVLDERVNNCFVLHYGVSYRVPCLNCMKKAFSTKENPYALSITSSLVDTSNYCSELPKRSLQNLLTCHQHDKCVRIQKVPFHFCSNHADFLPWGSFESIVRDATMKYTQIEIPVGIWPSQKHYVLMSHSKSERGPNLSPVYSSRIALVHFEYARSTFEECAKCLVGHTEVFFAYDDKSTSAGYVWMRPTPSSILRICVGKVCSRLSYNVDRKQVERPVGNRQLTNTDICIEDKKM*	Ac2vGS8G259
43	CCG82	Ac2V	ATGCTATCGCTACGACCAGTGAGCATGGTCGCATGGGTTTTCGCATGTCATCTGCGGCCAAGTTTTGGTCAGTTGTATCAAAAAGTATACCGCATAAAACGAGATTTTAATGTGCATGAGAGCTTCCGAATGCAATATAACATGTGCCAGCATTGTATTATTAATATAGCTGGATTGTCTGGTATATGGTTGGATGAGTTTGAAGACGCTTCAGCAAAATTTACAACTACTGGTATGCGACACAGCTTCGTACGGTTAAAAATGTATTGCACTTCTGATTGTCCATCCCTGTACGAAATTTCGCCACCGCTTGAATTATCTACCTCTGACAAAAATTGGAATCGGCAAGAACAGAATGCAAATGAAAGAGCAAGCGATCAATCGAACGATCATCCTTTA…	MLSLRPVSMVAWVFACHLRPSFGQLYQKVYRIKRDFNVHESFRMQYNMCQHCIINIAGLSGIWLDEFEDASAKFTTTGMRHSFVRLKMYCTSDCPSLYEISPPLELSTSDKNWNRQEQNANERASDQSNDHPLCLAHRPSSAQELCSTCLKETTESDSIGEFLFVSGEVDYVVYVLHTSKTHGQVAEPCNNFGHCHPFEHPEYSEEVCKEVHGSQTLRYFESTKSHDKPIASTKASNYGRIEENPNVSQLYRYLQCFKVRQQEDGYNSHSEMLVCMKCLGKNFDGLVHWIPAGSTPRPDTLFLIRSGHALSKKLLNPQICVTECPGLQHLETEKCYKDYYAGFDLSTSKNQISTNVPALSRENNYPLCALAYSKFDVKACHECLSVEFEKEKHKARKLN…	Ac2vGS45G45
44	CCG28	Ac2V	ATGTATCTCTCACTTCTGAGTTGTCGGATCATGGTGCATCAACATTGGCTTCTATTCTCATTTCTATGGCTTCTAACTGCGGCCAACCAGCGAGGAATAATCACCGTAGAATTCAATCACAAAAGTGACCTAAGCCGGTGCCAGTCCTGCCTGGTAGATATTGCCGGACTGGATCGTCTTTCGCTGACATCTATCTCCACGAACGACTTGTCCATCAAAATAGCAAAATTCCAAGCATCTGGTCAGGCTTGTTCTTTTATAAGCGCAAAGCTTGACTGTCGGCATCAAACTAAATGCGGCTCCGTCACAGTGACAATTCTTGAGCATGTGGAGTCCCTGGCATCTTCATCGAATCTACAAATTGCTGTAAATGAACAGCTGAAGCCGCTGTGCATTCTC…	MYLSLLSCRIMVHQHWLLFSFLWLLTAANQRGIITVEFNHKSDLSRCQSCLVDIAGLDRLSLTSISTNDLSIKIAKFQASGQACSFISAKLDCRHQTKCGSVTVTILEHVESLASSSNLQIAVNEQLKPLCILTSVQTSFDCGLCLRMTSSSEGIQKLKLITMDTKEYYLHVLHTHQRNIFEPCSLSGVCSGIQYEFDAEYCDHLVKKLFVPRPYSSEHVIFPSSVDYTGPQELASAVRAIHCTVKWELQCIQFITSQKPRRNCLACMSDVSSRMALLVALSSIEYGYEGYREGDTQYLFFVIVQAAFDFYLQCDETCGRITFHSLDSCISLAIKTNNVSPSQGKIYYNMVQRDLKKKEAVQETMLIPQTSSCMWVEHELGEREWCKVCLQHLSKIDAK…	Ac2vGS249G6
45	CCG28	AcEx1	ATGTATCTCTCACTTCTGAGTTGTCGGATCATGGTGCATCAACATTGGCTTCTATTCTCATTTCTATGGCTTCTAACTGCGGCCAACCAGCGAGGAATGATCACCGTAGAATTCAATCACAAAAGTGACCTAAGCCGGTGCCAGTCCTGCCTGGTAGATATTGCCGGACTGGATCGTCTTTCGCTGACATCTATCTCCACGAACGACTTGTCCATCAAAATAGCAAAATTCCAAGCATCTGGTCAGGCTTGTTCTTTTATAAGCGCAGAGCTTGACTGTCGGCATGAAACTAAATGCGGCTCCGTCACAGTGACAATTCTTGAGCATGTGGAGTCCCTGGCATCTTCATCGAATCTACAAATTGCTGTAAATGAACAGCTGAAGCCGCTGTGCATTCTC…	MYLSLLSCRIMVHQHWLLFSFLWLLTAANQRGMITVEFNHKSDLSRCQSCLVDIAGLDRLSLTSISTNDLSIKIAKFQASGQACSFISAELDCRHETKCGSVTVTILEHVESLASSSNLQIAVNEQLKPLCILTSVQTSFDCGLCLRMTSSSEGIQKLKLITMDTKEYYLHVLHTHQRNIFEPCSLSGVCSGIQYEFDAEYCDHLVKKLFVPRPYSSEHVFFPSPV*	MW450681
46	CCG28	Ac7V	ATGTATCTCTCACTTCTGAGTTGTCGGATCATGGTGCATCAACATTGGCTTCTATTCTCATTTCTATGGCTTCTAACTGCGGCCAACCAGCGAGGAATAATCACCGTAGAATTCAATCACAAAAGTGACCTAAGCCGGTGCCAGTCCTGCCTGGTAGATATTGCCGGACTGGAtCGTCTTTCGCTGACATCTATCTCCACGAACGAaTTGTCCATCAAAATAGCAAAATTCCAAGCATCTGGTCAGGCTTGTTCTTTTATcAGCGCAGAGCTTGACTGTCGGCATGAAACTAAATGCGGCTCCGTCACAGTGACAATTCTTGAGCATGTGGAGTCCCTGGCATCTTCATCGAATCTACAAATTGCTGTAAATGAACAGCTGAAGCCGCTGTGCATTCTC…	MYLSLLSCRIMVHQHWLLFSFLWLLTAANQRGIITVEFNHKSDLSRCQSCLVDIAGLDRLSLTSISTNELSIKIAKFQASGQACSFISAELDCRHETKCGSVTVTILEHVESLASSSNLQIAVNEQLKPLCILTSVQTSFDCGLCLRMTSSSEGIQKLKLITMDTKEYYLHVLHTHQRNIFKPCSLSGVCSGIQYEFDAEYCDHLVKKLFVPRPYSSEHVIFPSPVDYTGPQELAFAVRAIHWTVKWEPQCIQFITSQKPRRNCLACMSDVSSRMALLVALSSIEYGYEGYREGDTQYLFFVIVQAAFDFYLQCDETCGRITFHSLDSCISLAIKTNNVSPSQGKIYYNMVQRDLKKKEAVQETMLIPQTSSCMWVEHELGEREWCKVCLQHLSKIDAK…	MW533531
47	CCG45	AcEx1	ATGGAAAAGAGCCTTGTATTGGTCTTCTTGGTGATTTATGCGAGTATTTACATCACTGAGTGCAGCCTCAGTATATTAAGATACACTATATATCAAAGTCATGCAAGCTTGCAAACATGTCAGACTTGTCTTTTAGAAGTGGCCGGAGCCACACGTTTGATCCCGATGAAAAATTCTCCCACGGAAAACTCCGAGCTTGTGTTCCTAGTCGACGGTCCGATGATCTTCTATTCTCACGTGGAACTCTTGTGCAGTAAAAGAAGTCTTTGCGGTTACATGAAATTGGACAGGAGCGGAGCACCTATCACACAAGATGTGACATCTAAGCAATTTATGGAAAAAGATGGTGCTCAGTACCATTGCTTAATGAAAACCAGTGTATCTCACACAGCTTCGTGT…	MEKSLVLVFLVIYASIYITECSLSILRYTIYQSHASLQTCQTCLLEVAGATRLIPMKNSPTENSELVFLVDGPMIFYSHVELLCSKRSLCGYMKLDRSGAPITQDVTSKQFMEKDGAQYHCLMKTSVSHTASCAACLMETSETEMMGHFLVHVPQRFTLHHMYILYTSKEPSKIVVSCQSRQFCHGLTVILPTNDCDLFRKSVPVKGMNRLPLESSGGHRLGEKVALYDTDTRNNAAQSFVSAIKQLTTMDRYCFNASSVEKNKEFCTTCMLNGKNRIILAVRTATGVDQVEASEAHKKSSVQHLFCLFTNEKVDWENLKSLCGGSKDSEPDPHRSTGKKKSRVSPCGTITPVGSGDDYSVPFDSQFYSFINKPVVKRLGNQISNAELCFWVQEERKQK…	OL627333
